# Supplementary material for: RNA-Binding Protein Signature in Proliferative Cardiomyocytes: A Cross-Species Meta-Analysis from Mouse, Pig, and Human Transcriptomic Profiling Data
Source: Biomolecules. 2025 Feb 19;15(2):310. doi: 10.3390/biom15020310 (PMC11853426; doi:10.3390/biom15020310)
Supplement: Supplementary file 1 [file biomolecules-15-00310-s001.zip]

Archive with 18 entries (18 files):
- Supplemental Figure S1.PNG
- Supplemental Figure S2.PNG
- Supplemental Figure S3-1.PNG
- Supplemental Figure S3-2.PNG
- Supplemental Figure S3-3.PNG
- Supplemental Figure S4.PNG
- Supplemental table S1 - Bulk RNA seq data quality.xlsx
- Supplemental Table S1 - RBP binding list combine.xlsx
- Supplemental table S2 -mouse cluster marker gene stat.xlsx
- Supplemental table S3 - mouse cluster GO.xlsx
- Supplemental table S4- pig cluster marker gene stat.xlsx
- Supplemental table S5 - pig cluster GO.xlsx
- Supplemental table S6- hiPSC-CM differentially expressed gene.xlsx
- Supplemental table S7- hiPSC-CM GO.xlsx
- Supplemental Table S8 - RBP Trend in all data.xlsx
- Supplemental Table S9-  Statistics of downregulated RBP.xlsx
- Supplemental Table S10 - RBP mitochrondia.xlsx
- Supplemental Table S11 - RBP literature review - Copy.xlsx
