# Supplementary material for: RNA-Binding Protein Signature in Proliferative Cardiomyocytes: A Cross-Species Meta-Analysis from Mouse, Pig, and Human Transcriptomic Profiling Data
Source: Biomolecules. 2025 Feb 19;15(2):310. doi: 10.3390/biom15020310 (PMC11853426; doi:10.3390/biom15020310)
Supplement: Supplementary file 1 [file biomolecules-15-00310-s001.zip › Supplemental table S1 - Bulk RNA seq data quality.xlsx]

## Sheet: Sheet1
Supplemental Table 1
	hiPSC-CM-D16-1	hiPSC-CM-D16-2	hiPSC-CM-D16-3	hiPSC-CM-D140-1	hiPSC-CM-D140-2	hiPSC-CM-D140-3
Number of input reads	57464628	47014835	50175636	47671980	78915916	53628664
Average input read length	200	200	200	200	200	200
UNIQUE READS:
Uniquely mapped reads number	51515410	43121032	44653451	40311031	68680999	47580000
Uniquely mapped reads %	0.8965	0.9172	0.8899	0.8456	0.8703	0.8872
Average mapped length	199.84	199.89	200	199.75	199.94	199.98
Number of splices: Total	38408206	31249009	34279781	24424136	44052292	29593839
Number of splices: Annotated (sjdb)	38190088	31071982	34084822	24277729	43784490	29422552
Number of splices: GT/AG	38072964	31005882	33970814	24229084	43646923	29339073
Number of splices: GC/AG	285804	204939	265654	167191	354377	221760
Number of splices: AT/AC	33483	26472	29384	16312	31976	20883
Number of splices: Non-canonical	15955	11716	13929	11549	19016	12123
Mismatch rate per base, %	0.0019	0.0018	0.0017	0.0019	0.002	0.0019
Deletion rate per base	0.0001	0.0001	0.0001	0.0001	0.0001	0.0001
Deletion average length	1.55	1.52	1.56	1.37	1.43	1.4
Insertion rate per base	0.0001	0.0001	0.0001	0.0001	0.0001	0.0001
Insertion average length	1.48	1.49	1.47	1.46	1.45	1.45
MULTI-MAPPING READS:
Number of reads mapped to multiple loci	5060204	3070670	4898535	6174920	9228273	5474770
% of reads mapped to multiple loci	0.0881	0.0653	0.0976	0.1295	0.1169	0.1021
Number of reads mapped to too many loci	5339	4533	5091	17994	7679	4394
% of reads mapped to too many loci	0.0001	0.0001	0.0001	0.0004	0.0001	0.0001
UNMAPPED READS:
Number of reads unmapped: too many mismatches	0	0	0	0	0	0
% of reads unmapped: too many mismatches	0	0	0	0	0	0
Number of reads unmapped: too short	873892	810144	610144	1154366	988530	562625
% of reads unmapped: too short	0.0152	0.0172	0.0122	0.0242	0.0125	0.0105
Number of reads unmapped: other	9783	8456	8415	13669	10435	6875
% of reads unmapped: other	0.0002	0.0002	0.0002	0.0003	0.0001	0.0001
CHIMERIC READS:
Number of chimeric reads	0	0	0	0	0	0
% of chimeric reads	0	0	0	0	0	0
