# Supplementary material for: RNA-Binding Protein Signature in Proliferative Cardiomyocytes: A Cross-Species Meta-Analysis from Mouse, Pig, and Human Transcriptomic Profiling Data
Source: Biomolecules. 2025 Feb 19;15(2):310. doi: 10.3390/biom15020310 (PMC11853426; doi:10.3390/biom15020310)
Supplement: Supplementary file 1 [file biomolecules-15-00310-s001.zip › Supplemental Table S1 - RBP binding list combine.xlsx]

## Sheet: Sheet1
Table 1. The list of RBP associated with cardiomyocyte proliferation in mouse, pig, and hiPSC-CM data
A) Upregulated in mouse, pig proliferative CM clusters, and in hiPSC-CM-D16 cell lines				B) Downregulated in mouse, pig proliferative CM clusters, and in hiPSC-CM-D16 cell lines
Mouse	Pig	Human	Combine	Mouse	Pig	Human	Combine
ANKLE1	ACSL4	LAP3	BLM	LIMCH1	ENOX1	ENPP4	FHL2
ANLN	ACTN1	SLC25A13	CENPE	ABCC1	CRYBG3	ITGA3	PDE3A
ANP32E	ACTR3	SLC25A5	CEP128	SLC25A22	FNDC1	CALCOCO1	PHLDB2
ARHGAP18	ADAM17	PRKAR2B	DHX9	MAPT	RBM24	MVP	PPARGC1B
ARL6IP1	ANXA2	YBX2	FADS2	CRKL	PPARGC1A	FHL1	RHOBTB1
ASPM	ANXA5	BAIAP2L1	GGH	CMSS1	MYL3	CD44	SORBS1
ATAD2	AP3S1	DBF4	HSPA5	BRPF3	ACTA1	ELN
BRD8	APBB1IP	MGST1	IGF2BP3	CAPN15	FLNC	HEXB
CCDC88A	ARHGAP18	LARS2	KIF11	STAM2	TWF2	LIMA1
CDCA2	ARHGEF2	ANLN	KIF20B	MAD1L1	MYH14	SDCCAG8
CDK1	ARPC2	DDX11	LAMB1	AFF2	SORBS1	CCDC85A
CDK5RAP2	ATAD2	TACC3	MYO1B	SORBS1	ABCD1	WNK1
CENPE	ATL3	BID	PTBP3	MALT1	YBX3	RHOBTB1
CEP128	ATP2B1	SERPINB1	SDC2	HDAC8	FHOD1	P4HA2
CEP192	B2M	HMGB3	SLC1A5	SNTB1	RGS8	ACAT1
CEP55	BAZ1A	SLC4A7	TOP2A	MID1	ACADVL	MAP2
CEP85	BZW1	DEPDC1B	TUBB2B	HECW2	TINAGL1	TNS1
CKAP5	CALM2	RAI14	UBE2C	RBFOX1	TUBA8	ARG2
CKS2	CAPN2	SPDL1	IQGAP3	MAGI3	PDLIM1	CADPS2
CNOT6L	CBFB	CDH10	KIF23	ATR	RBFOX1	KIZ
EEFSEC	CBX5	DSG2	LMNB1	PAN3	CALCOCO1	BLVRB
ERI2	CCDC88A	R3HDM1		PALLD	CDK18	MAP3K20
ERLIN1	CD44	CYBA		ZCCHC7	PHLDB2	CCDC80
EZH2	CD46	RRP12		KLF12	HADHB	PSME1
FANCD2	CDK5RAP2	OPN3		NUP98	SETD7	SORBS1
FMR1	CENPC	NDC1		STRBP	TOB2	LGALS1
HJURP	CENPI	MCM10		BTAF1	ECH1	RPS6KA5
HMGB2	CEP128	ASPM		PRKD1	NCEH1	KLF5
HMMR	CEP170	POLR1A		PLEKHA5	ERN1	NDRG4
IGF2BP3	CHD3	SDK2		GPHN	MLPH	FBXO31
ILF3	CKAP5	ATP2B1		PARD3	ACOT11	EEF2K
IQGAP3	CST3	TRIP13		LNPEP	ACO1	DECR1
KCTD18	CYRIB	HMMR		SMG6	TXNIP	STMN2
KIF11	DAB2	NLE1		INO80	IKBKG	MYH14
KIF15	DCP2	NSF		ANK2	SQSTM1	PLA2G4C
KIF20B	DHX9	ENO1		TBC1D5	AKT1S1	COBL
KIF23	DIAPH3	TIPIN		EXOC6B	TOB1	AK1
KIF2A	DNAJC3	FSCN1		XPO6	PDLIM7	LIPA
KIFC1	DOCK11	MOCOS		PPP1R12A	MYL6	RGS9
LMNB1	DOCK8	WDR62		GBF1	MICALL1	SEPTIN4
MASTL	EFCAB5	KIFAP3		FNBP4	FYCO1	LGALS3BP
MYEF2	EIF2AK2	SPAG5		TTC14	NDRG2	ALDOC
NAA40	EIF4E	TRAF4		CCNT2	CAMK2D	CRYAB
NCAPD2	EML4	UBE2T		RBM6	CTSA	PPFIBP1
NCAPD3	EPB41L2	SNRPA		NAA16	WNK2	PRPF40B
NEIL3	FANCM	EXOSC5		ATAD2B	RETSAT	COL12A1
NUCKS1	FKBP5	SLC25A43		SYNJ2	TACC2	FRK
ODF2	FNBP1	EPB41L2		TIA1	ADCY6	PACRG
PKP4	FRMD4A	NDC80		EHBP1	CPNE3	SLC12A7
POLA1	FYB1	EPB41L3		PPM1E	SRF	NR3C1
PRC1	GALNT1	PREP		ATL3	COQ8A	KAT2B
PRKD1	GBP1	CTTN		RAPGEF6	PTDSS1	ABTB1
RACGAP1	GIT2	DNMT3B		GPATCH2	IFRD1	FHL2
RAD21	GMDS	TPX2		PPARGC1B	WIPI1	SLC1A4
RANGAP1	GNB1	KIF4A		ANK3	SDC4	SCP2
RAPGEF6	GSR	PUS7		BAIAP2L1	MCRIP2	CHD5
RSRC1	HAUS6	LAMB1		RBM20	FXR2	SWT1
RTTN	HECW2	ITGA6		FCHSD2	EEF1A2	CTH
SAE1	HSPA4L	DPYSL2		EXOC4	SRPK3	CDK18
SFMBT1	HSPA5	CDC45		PTPRG	LENG8	ABCD3
SHCBP1	IFT80	CDC6		RABGAP1L	TPP1	CASQ2
SKA2	IGF2BP3	NUP188		EPS15L1	MAPT	CNRIP1
SLBP	IPO7	ACOT7		PCDH7	CAST	IFIT2
SMC4	IQGAP2	SCD		NIPBL	ADARB1	SMAD9
SPAG5	ITPR1	ERMP1		HEATR5B	SLMAP	CLU
SRSF7	ITPRID2	HIRA		RALGAPA1	CTSC	SCPEP1
STAG1	KIF2A	RBFOX2		DIAPH2	MCCC2	POLK
STMN1	KLF3	PYGL		PSMA3	GOT1	MTIF3
SYNE2	LMNA	CEP128		PRDM5	CCDC93	CALD1
TACC3	LMNB1	DICER1		PPFIA1	DHRS7	HMGB1P1
TBC1D31	MAP4K4	APEX1		DLG1	HADHA	ZNFX1
TIPIN	MDM2	PABPC1L		FAM193A	ESRRA	SOX4
TMPO	MSN	SUV39H1		CWC22	ELL2	GZF1
TOP2A	MYO5A	ABCD1		RBMS1	BZW2	TUBA4A
TPX2	MYO9B	PLS3		NHLRC2	LAP3	DOCK6
UBE2C	NCAPD2	CENPI		NKTR	TSEN2	ACE2
UHRF2	NCAPD3	TANGO6		MITF	UQCRC1	SHFL
XPO1	NEDD1	COTL1		ATXN1	FHL2	SYNE1
ZC3H7A	NOTCH2	NME4		CDK12	SAMD4A	LGALS3
ZWILCH	NSD2	CPPED1		ZMYM4	PLS3	XPO4
ABCB7	NUP205	NOMO1		AGO3	CPEB4	SPART
ACADM	NUSAP1	SLC6A2		DENND4C	COMT	TCEAL4
ACADVL	OSTF1	POP1		TBC1D4	TMEM182	TRIM45
ACAT1	PABPC1	NEFM		SWT1	PPIP5K2	KIDINS220
ACTA2	PDCD4	TUBB4A		CAMK2D	CASQ2	AGO4
ACTC1	PDIA3	FSD1		RABGAP1	PGM1	RAB11FIP5
ADSL	PDIA6	ZFR2		LIMA1	MDH2	GLUL
AK1	PIP4K2A	SLC1A5		ITCH	CLUH	CALCOCO2
ATP6V1G1	PLXDC2	PLOD3		RNF111	RHOBTB1	SQOR
CALR	PPP1CC	EZH2		RHOBTB1	AGL	ARHGAP29
CHCHD10	PPP3CA	NPM3		CWF19L2	PPARGC1B	HECW2
CISD1	PRIM2	UBE2S		HERC4	GORASP2	ITPRID2
CNOT6	PSIP1	PFN1		SMG1	GOT2	PARP9
COX5A	PTBP3	RAB5C		TDRD3	PDE3A	HERC5
COX5B	PTMA	MAP2K6		LAMA2	HSD17B4	ETFBKMT
COX6B1	PTPRJ	CDR2L		ATXN2	SDHC	RPL3L
CRIP2	R3HCC1L	GALNT7		RMDN1	PDLIM3	TIGD7
CRYAB	RAB31	NEIL3		PI4KA	B2M	LYPLAL1
CYC1	RAC1	NCAPG		FAM172A	OGDH	GABPB2
CYCS	RAP1B	DDX25		ITPR1	PPP3CA	ZNF385B
DBI	RAPH1	HTATIP2		KIDINS220	TGM2	FAM171B
DDAH1	RASAL2	CTSC		CDKL3	GLB1	SPAG16
DES	RBM15	MTCH2		PEAK1	TENT5A	RBMS3
DLD	REXO5	EHD1		PPP1R12B	DNMT1	PHLDB2
DOCK8	RIPK1	CCDC86		RASAL2	DDX5	CYP4V2
DYNLL1	RNF213	RAD51AP1		ANKRD28	DDX58	PM20D2
ECH1	RRAS2	ARHGDIB		YES1	MAP4	DIAPH2
ECI1	RRBP1	WASF1		RRNAD1	BRD2	RADX
EDF1	RTN3	GMNN		TOX3	SUN2	CDKN2A
EEF1A1	SAAL1	BYSL		ASCC3	USP13	STOM
EEF2	SAE1	DNPH1		AKAP13	TOR1AIP1	GSN
EIF1	SEC24D	HMGCS1		PDE1C	AFF1	ZEB1
EIF4A1	SEL1L	POLR3G		HEATR5A	IRF2BP2	GAS2
EIF5A	SETX	LMNB1		ERC1	CEP85	ZC3H12C
ERH	SFMBT1	DBN1		ZMYND8	CALCOCO2	ITPR1
FKBP1A	SLC4A7	PODXL2		ARID1B	RHEB	TMEM263
FTH1	SMC2	RRP9		RBMS3	MRPS6	MAT1A
GHITM	SMC4	ARID3A		RCOR1	PLEC	FRMD4A
GNG5	SNX30	GPX7		SREK1	PRKAR1A	DST
GOT1	SPECC1	SRM		RC3H1	SRRM2	RABGAP1L
GOT2	SRGAP2	TTF2		ABCC5	ACADM	ZFP36L2
GPX4	SSR3	ADGRL2		METAP1D	LAMC1	MBNL1
HADHB	STAT1	CDC20		USP33		RMND5A
HINT1	STK10	CNN3		SRGAP2		PDE1C
HNRNPA2B1	SYNJ1	KIF14		NAA40		ADAMTS5
HNRNPK	TAOK3	RPN2		FNBP1		RNF20
HSPA8	TBC1D1	ELL2		MCU		PPARGC1B
HSPA9	TMED5	C19orf25		NCBP3		MICU3
HSPD1	TMOD3	EPCAM		RBM26		MIDEAS
IDH2	TNS3	CENPL		CDK7		PTDSS1
IDH3A	TOPBP1	ACAT2		R3HDM1		DPYSL5
IDH3G	TPD52	PLS1		MICAL3		C19orf47
LAMP1	TUT7	UTP20		RANBP10		NBEAL2
LDHA	YWHAB	NCAPH		SCAPER		SQSTM1
LDHB	ZBTB11	TRIM6		LRCH3		AK4
LSM4	ZEB2	ZRANB3		INTS6		DDR2
MDH1	ZFP36L1	GLIPR2		TNRC6C		ACTG2
MDH2	ZFP36L2	RBM19		CSTF3		IFI16
MIF	ADD1	NLN		NUMB		EIF5A2
MRFAP1	ADK	TUBA1B		MTIF2		PTX3
MRPL12	ALMS1	HJURP		PNISR		SLMAP
MRPS36	AMOTL1	CKS2		EPB41		FYCO1
MYL12A	ANAPC1	RPP40		STOX2		DTX3L
MYL3	ANKRD28	SEPTIN6		CLK1		PRKCD
NDUFA10	ARHGAP32	DTD1		FTO		SFMBT1
NDUFA2	BARD1	RRBP1		OTUD7B		ETNPPL
NDUFA4	BICC1	AMOT		GAPVD1		ITGA2
NDUFA5	BUB1B	DLGAP5		ATRN		COL1A2
NDUFA6	CCDC14	HSPA2		TTC17		WNK2
NDUFA7	CENPE	PAICS		PPP4R1		CASP7
NDUFA8	CEP135	PPAT		CLK4		AMOTL1
NDUFA9	CEP192	CDC42EP1		NRIP1		FBN1
NDUFB10	CEP78	SPECC1		MED15		LARP6
NDUFB3	CHD1L	MRPS12		SNRNP48		B2M
NDUFB9	CMSS1	MYO1B		TRA2A		NNMT
NDUFC2	CNOT10	PIMREG		TET2		FAM111A
NDUFS2	CNOT6	TXNDC17		DCTN4		MAPRE2
NDUFS5	CNOT9	CNN1		ATF2		FTH1
NDUFV1	CSTF3	TOMM40		MSI2		COL3A1
NDUFV2	CTCF	ACTN4		DOCK7		CLIC4
NOP10	DLGAP5	COL5A1		RSF1		ROBO1
PDHA1	DNA2	GFAP		OGT		TRIM56
PDHB	DOCK7	SH3BGRL		TRMT1L		HOPX
PEBP1	DTL	ACLY		EHMT1		CEBPB
PFN1	FAM149B1	MAP1B		CHD2		PDE3A
PHB2	FLNB	TOP2A		SLTM		PARP14
PKM	FNDC1	LIN28A		CNOT4		ZNF483
PNRC1	FRYL	GCH1		FNDC3B		PEAK1
PPIA	FUS	NUP210		MNAT1		BCLAF3
PPP1CA	HAUS8	LANCL2		EIF4G3		DES
PRDX2	HDAC1	NES		ALPK3		PPM1E
PRDX5	HELLS	DPH2		PTPN12		RPS6KA3
PRKAR1A	HNRNPR	MYH10		JARID2		TBL1XR1
PSMA7	ILF3	MYH11		ABLIM1		PDE4DIP
PSMB2	IQGAP3	CCNB1		NSD1		MB21D2
PSMB5	KIF11	PSRC1		GON4L		C11orf54
PSMB6	KIF15	IAH1		ASH1L		PCBP3
PTMA	KIF20B	LDHA		PTBP2		ZNF438
RBBP7	KIF23	RERG		ARHGAP21		SRPK3
RPL11	KNTC1	ACP2		AFF1		FMNL1
RPL19	MAD1L1	STK26		NEO1		WT1
RPL22	MAGI3	ANXA1		CHD7		SH3BGR
RPL32	MAPK1	MSI1		WDFY3		IFIT1
RPL36AL	MCC	LMO2		PHC3		NAP1L2
RPL7	MCM6	ESPL1		MBNL2		BTN3A2
RPL8	MYEF2	MPHOSPH6		CDK13		ZC3H6
RPLP0	NANS	TTLL4		THOC1		CCDC9B
RPS11	NCAPG	BIN1		KMT2C		NANOS1
RPS15	NDC1	ALDH1B1		XIAP		TDRD7
RPS16	NDC80	ARHGEF39		SHOC2		CPNE4
RPS3	NUCKS1	TUBB2A		PNN		COL27A1
RPS4X	NUF2	TUBB2B		ENAH		KANK2
RPS5	OGN	HMGA1		STAT5B		PHF2
RPS6	ORC5	MDC1		XPO7		TCAF1
RPS8	OSBPL10	GGH		ATP6V0A1		MT-CYB
RPS9	OXSR1	KIF23		RBM5		MT-ATP6
RPSA	PBK	PAK6		TXLNG		MT-CO3
SDHB	PRKCI	KYAT3		SCAF8		TGM2
SERBP1	PTBP2	ADCY3		SFSWAP		HLA-H
SLC25A3	QSER1	MYOF		PUM1		STARD10
SLC25A5	RAD21	KIF11		SETD2		TAPBP
SOD2	RBBP4	CEP55		TRIP11		ZSCAN31
SUCLA2	RFC1	KIF20B		RBMX		RDH14
SUCLG1	RFX3	DNA2		LPP		PEG10
TAF1C	RIF1	ATIC		RPTOR		RTL9
TBCA	RNF2	WDR12		ARID4B		PTCHD4
TMA7	ROBO1	CENPE		STK38		TXNIP
TPI1	RSRC1	COL2A1		RAPH1		SLC25A53
TPT1	RTN4	TARBP2		MAPK14		MARCKS
TUBA1A	SASS6	BRCA2		TFCP2
TUBA1B	SMARCC1	ESYT1		PHLDB2
UBB	SMC3	VPS33A		RARS2
UQCRB	SMC6	FANCI		ANKRD17
UQCRC1	SNTB2	CPNE2		RBPMS
UQCRC2	SRBD1	KATNB1		DHX30
UQCRFS1	SRSF7	UTP4		PSME4
UQCRH	STRBP	GREB1L		MECP2
VDAC1	SYNE2	ARHGDIA		IGF1R
VDAC2	TBC1D31	SLC16A3		DACH1
VDAC3	TRA2B	NT5C3B		ARHGAP18
WDR89	TRNAU1AP	FKBP10		CDC42BPA
YWHAE	UHRF1	PGD		ARGLU1
ATP1A1	UHRF2	KIF2C		NFKB1
BSG	WDHD1	PTPRF		NCOR1
COX7B	WDR62	NUF2		KDM6A
CST3	WRN	CGN		UTRN
HOPX	YWHAQ	DTL		RBM39
HSD17B4	ZGRF1	TPM3		USP28
HSPA5	ZNF638	ACTA1		STRN3
LGALS1	ZRANB3	GALNT2		RABEP1
RPL27A	ZW10	LBR		ADK
RPL41	ACADVL	CDCA7		PPP2R5E
RPS14	ATP5F1E	FANCD2		STAG1
RPS23	ATP5ME	OSBPL10		ZEB2
TPM1	CLU	SRPRB		UHRF2
CMSS1	COPS6	NCEH1		CLASP2
CRKL	COX4I1	SLIT2		NEMF
DCTN4	COX5B	SKP2		PRPF4B
DHX30	CYC1	IQGAP2		FAF1
DRG1	CYCS	ABT1		MED13
IGF2R	GAPDH	EBP		TNRC6B
MTIF2	GMPR2	DOCK11		INO80D
PTPRG	GPC1	GPC3		DNM2
RSBN1L	LSS	POLR3A		SMG7
SOX4	MGST1	INA		OSBPL9
STRBP	NDUFA13	PDCD11		PHF14
THOC1	NDUFC2	TNKS1BP1		MPP5
PTBP3	NDUFS3	CAPN5		OSBPL3
RBMS3	NDUFS8	INCENP		RBM25
DHX9	PNN	CHEK1		ZMYM2
BLM	RDH14	TAGLN		AKAP8L
FADS2	RPL8	HMGA2		TACC2
LAMB1	RPLP1	PRSS23		APC
MYO1B	RPS12	DCP1B		RCAN2
SDC2	RPS16	PLBD2		PPP3CA
SLC1A5	RPS29	CENPU		ZEB1
GGH	SLC25A6	SPC25		SAFB2
TUBB2B	SRPK3	XRCC4		UPF3B
	TRMT9B	KCTD15		GIGYF2
	ADAMTS2	DDAH1		BICC1
	AKAP12	UCHL1		CBL
	ALDH1A2	SRSF12		GATAD2B
	ARHGAP29	SLFN13		PDS5A
	BNC2	OXNAD1		THOC2
	CAMSAP2	NUP205		MICU2
	CASK	AFF2		RBM10
	CD99	PPP2R2B		PPARGC1A
	COL12A1	PHF6		RSBN1L
	COL14A1	BUB1B		AFF4
	COL1A1	COLEC12		SBNO1
	COL1A2	TAGLN2		RPS6KA3
	COL3A1	DUSP23		ALDH9A1
	COL5A1	CSRP1		CAMK2G
	COL6A1	CBR1		MKLN1
	COLEC12	ACTC1		DCAF5
	DAP	WDR4		SENP6
	DCN	CBS		CLASP1
	DDR2	RRP1B		CHD8
	DDX6	LSS		RUFY1
	FARP1	ZNF761		TOM1
	FBN1	RACGAP1		HOOK3
	FN1	SDC3		TRIO
	GNG12	HENMT1		ACTN4
	GPC3	S100A11		FRYL
	GSN	ATP1A1		SRSF11
	KIF3A	CIP2A		ZBTB38
	KLF7	PTPN13		SIL1
	LAMB1	MAD2L1		PDE4DIP
	LIMA1	SFXN1		PPIL2
	LUM	DAGLB		CCAR1
	NCOR2	ELAPOR2		TIMM23
	NECTIN3	FABP5		PCYT2
	NOVA1	MAMDC2		NT5C2
	NXN	BRWD3		CREBBP
	PLOD2	INTS6L		PDE3A
	PRKD1	NUDT5		SEC24D
	PTPN13	ZNF503		SLC25A13
	RANBP17	ENOX2		CPPED1
	RBMS3	SALL2		NPEPPS
	RSU1	CKB		ARHGAP35
	SDC2	PPIB		UBE3C
	SEC23A	PCLAF		CDC73
	SEC31A	PLK1		SRPK2
	SMAD1	NEMP1		PDS5B
	TTC3	MAP1A		ROCK2
	UACA	RAB8A		TTC19
	VIM	TUBA1A		PHIP
	ZEB1	TUBA1C		VWA8
	CBX7	CD320		MYCBP2
	BLM	TK1		ARHGEF12
	FADS2	PBK		PPIP5K2
	MYO1B	REEP4		LRRFIP2
	SLC1A5	ROR2		SECISBP2
	GGH	RAMAC		EEA1
	TUBB2B	BUB1		UBAP2L
	UBE2C	FASN		CKAP5
	TOP2A	GABARAP		RBM24
		CDK1		PARVA
		KRT8		USP47
		PFKFB3		DUSP11
		ARL6IP1		VCL
		SHCBP1		DDX17
		KRT19		HOMER1
		CTPS1		CPSF7
		RRM2		AKAP9
		POP7		DSG2
		SDC2		MBNL1
		DHCR7		GBE1
		PPP1R14B		PPP6R3
		PC		BCLAF1
		SLC19A1		SRRM1
		SPTBN2		GGNBP2
		EXO1		ARFGEF1
		ZWILCH		UBR3
		SH3PXD2B		ZFR
		UBE2C		ARIH2
		MARCKSL1		BRD4
		CSRP2		NCKAP1
		BASP1		COPG2
		TYMS		MARK2
		PUS1		ACIN1
		SLC25A22		HERC1
		HASPIN		STK39
		POGLUT3		ARHGAP29
		KCTD12		CCNT1
		RPP25		QRSL1
		PFAS		METTL15
		RRS1		PDLIM5
		RCC2		U2SURP
		NSUN7		CPSF6
		ARID3B		STAG2
		RCC1		FRMD4A
		TSPYL5		CNOT1
		ZNF101		AGL
		CHST15		MED1
		KPNA2		BPTF
		COL18A1		ARHGAP5
		PYCR1		WDR33
		GPC6		GPBP1L1
		FHL3		TANC1
		HMCES		RIF1
		ZNF703		TLN2
		PNMA3		OXR1
		IQGAP3		SPAG5
		NIPSNAP1		ZZEF1
		MAP7D2		KHDRBS3
		SEPTIN9		DRG1
		CDCA2		ATP2C1
		BRI3BP		WWP1
		SIGIRR		NSMCE2
		ZNF74		CWC27
		CCDC137		FAF2
		AHNAK2		MAT2A
		PCYT2		LIMS1
		ERCC6L		KANK2
		SHTN1		THRAP3
		ISG15		CAST
		LIN28B		COPB1
		TUBB4B		UBE4B
		NCCRP1		BRWD1
		JPT1		TRIP12
		S100A4		ANKHD1
		TUBB		SYNE1
		PTPN1		HELZ
		GM2A		MAPRE2
		ZNF239		PRRC2C
		ANXA4		KDM3B
		S100A10		PIP5K1A
		H2BC12		ZYG11B
		HMGN5		CNOT2
		ZNF69		YLPM1
		PAPSS2		BCL2L13
		PNP		TJP1
		RANBP17		UBR5
		NYNRIN		KLC1
		DNAJC9		FHL2
		TMX2		MAP4K4
		ZNF888		ATF7IP
		PPT2		WAC
		ELFN1		YTHDF3
		KIFC1		COG4
		NME1		SNX6
		PDXP		PPP2R5C
		NME2		RBFOX2
		MARS2		SON
		MEX3A		ABCD3
		DPP3		TOR1AIP1
		EPPK1		GYS1
		SRGAP2		LMO7
		UHRF1		DPF2
		DACH1		RPRD2
		NEFL		R3HDM2
		ZNF286B		KIF13A
		BLM		WNK1
		DHX9		SND1
		FADS2		NUFIP2
		HSPA5		UBR2
		PTBP3		HNRNPR
		IGF2BP3		ARHGEF7
				SRSF5
				AP2B1
				FUS
				PAK2
				SACM1L
				PHLDB1
				LARP4
				FARS2
				ESRRA
				ADD1
				TRA2B
				KPNA3
				RB1CC1
				TNPO1
				PRPF40A
				LUC7L
				CDH2
				ZRANB1
				DDX5
				MED14
				UBAP2
				ADGRL2
				TNPO3
				PIM1
				AKAP8
				SPTBN1
				MGA
				DDI2
				DDX6
				RIOK3
				TAOK1
				FXR1
				CAPZA1
				CCDC58
				DYNC1LI1
				DDX50
				PKP4
				SRSF10
				BAG3
				SPTAN1
				PSMD1
				DES
				PACSIN3
				TMEM259
				COL4A2
				NDRG4
				NDRG2
				PKM
				PRKAR1A
				PFKP
				SLC12A7
				ADCY6
				PYGM
