# Supplementary material for: RNA-Binding Protein Signature in Proliferative Cardiomyocytes: A Cross-Species Meta-Analysis from Mouse, Pig, and Human Transcriptomic Profiling Data
Source: Biomolecules. 2025 Feb 19;15(2):310. doi: 10.3390/biom15020310 (PMC11853426; doi:10.3390/biom15020310)
Supplement: Supplementary file 1 [file biomolecules-15-00310-s001.zip › Supplemental table S2 -mouse cluster marker gene stat.xlsx]

## Sheet: RM-CM1
Supplemental Table 2A. Statistics of upregulated genes in cluster RMCM1
Gene	% Expressing cell in RMCM1	Fold-change	pValue
Nppa	85.6797	6.37487	0
Csrp1	25.8029	5.99925	0
Clu	39.5952	4.93717	0
Cav1	20.6335	4.26309	0
Tagln2	28.4866	4.17539	0
H19	26.1549	4.06806	0
Rpl26	44.5667	4.04779	0
Mest	32.6001	4.00171	0
Mt2	23.2952	3.86913	0
Vim	42.6309	3.82946	0
Fads2	20.97	3.8184	1.6265e-18
Fabp4	58.8649	3.72144	0
Igf2	33.722	3.62201	0
AY036118	45.4905	3.62058	0
Mif	48.1742	3.45955	0
Fbxl7	26.1109	3.37804	0
S100a11	41.905	3.3475	0
Anxa2	37.9674	3.31972	0
Fabp5	29.3885	3.26618	0
Tubb2b	21.4254	3.24809	6.47684e-292
Tpm4	26.0669	3.23473	0
Tuba1a	44.0167	3.17565	0
Acta1	23.2952	3.16805	1.45146e-276
Ptrf	34.0079	3.16516	0
Rps12-ps3	31.1703	3.15528	0
Myo1b	20.64	3.1447	5.17907e-169
S100a6	25.6049	3.11202	2.58533554856000e-312
Gm42418	69.4677	3.1082	0
Loxl2	22.7893	3.1037	1.22870595500000e-315
Tubb5	52.8817	3.04168	0
Ppia	67.5319	3.02646	0
Hspb1	59.1289	3.00683	0
Rhoc	34.1839	2.96804	0
Tgm2	38.6054	2.95448	0
Gng11	21.2714	2.9362	5.87803e-286
Hnrnpab	28.2666	2.93051	0
S100a10	22.9212	2.91582	2.18872e-298
Meg3	34.2279	2.89732	5.67828e-295
Marcks	27.3207	2.89287	0
Rpsa	53.9595	2.89077	0
Clic1	43.3788	2.88378	0
Arhgdia	24.725	2.87733	6.46777e-304
Tspo	25.275	2.86106	1.21389e-296
Rps10	34.3379	2.85137	0
Rpl6l	57.7211	2.8397	0
Cfl1	42.1689	2.81565	0
Ifitm3	25.8249	2.79534	4.98406e-308
Gm9843	65.5961	2.79367	0
Ifitm2	27.0788	2.79144	0
Rpl7	51.4298	2.77963	0
Fn1	31.1043	2.77701	2.33823e-306
Rps3	61.0867	2.77136	0
Gpx3	30.3564	2.76749	0
Sparcl1	20.3696	2.76421	4.02145e-244
Myl9	60.2508	2.76268	0
Rps26-ps1	46.8544	2.76187	0
Acta2	52.9916	2.75904	0
Eef1a1	78.7286	2.75199	0
Tuba1b	57.0392	2.75094	0
Taf1c	52.6397	2.74534	0
Gm10073	70.7215	2.73923	0
Ebf1	24.791	2.73564	2.23492e-266
Gnai2	33.9639	2.73215	0
Hsp90ab1	62.3185	2.7266	0
Eef1b2	29.9384	2.72655	0
Rpl27-ps3	61.5706	2.70601	0
Pgam1	28.3986	2.67685	1.45025e-306
Spag6l	55.6093	2.67633	0
Rpl23a-ps3	46.7664	2.67586	0
Hnrnpa1	29.8944	2.67083	0
Rpl17	55.4773	2.65402	0
Anp32b	23.0532	2.65097	9.36169e-273
Ran	32.1821	2.65003	0
Ddah1	62.9125	2.62109	0
Npm1	38.4734	2.60432	0
Tubb4b	32.1601	2.59719	0
Rps25	51.7598	2.58448	0
Gclm	46.1725	2.57825	0
Ngfrap1	25.385	2.57707	1.2178e-279
Rps4x	60.6907	2.57573	0
Rps24	55.6313	2.57347	0
Emp1	20.1496	2.5707	3.72619e-222
Rpl4	54.6194	2.56562	0
Rpl9-ps6	66.1021	2.55314	0
Gpx1	23.1852	2.55183	3.7991e-249
Calm1	41.267	2.54197	0
Rps20	50.8799	2.54019	0
Epo	21.6674	2.53718	1.8248e-262
Rpl11	42.6969	2.53672	0
Rpl8	63.4624	2.53631	0
Rpl5	36.0977	2.52117	0
Sept11	21.2934	2.51927	1.75773e-241
Rps15	65.3102	2.51586	0
Hsp90aa1	32.7321	2.50926	0
Rac1	27.8267	2.50508	5.47402e-295
Gm10036	55.5213	2.49943	0
Rps27a	61.8346	2.49531	0
Bgn	22.3713	2.48711	4.33179e-220
Rpl18	57.8531	2.47671	0
Rps14	64.4303	2.47446	0
Arpc5	20.9195	2.47224	7.78797e-231
Rpl7a-ps5	35.6577	2.47202	0
Rps6	56.2033	2.47102	0
Gnb2l1	37.9674	2.46715	0
Rplp1	73.4712	2.46631	0
Rpl19	62.4285	2.45513	0
H2afz	42.7189	2.44691	0
Mt1	48.9221	2.44529	0
Gm9493	54.2015	2.44481	0
Rpl32	63.9903	2.4436	0
Rpl36al	50.308	2.43834	0
Rps11	42.037	2.43819	0
Traf5	48.3722	2.43228	0
Rpl27a	61.3506	2.42917	0
Pdlim7	35.1078	2.42298	0
Col5a2	23.1852	2.42256	1.10273e-219
Rps16	59.1729	2.42103	0
Ncl	35.4158	2.41788	0
Sepw1	30.5543	2.41633	5.87295e-301
Banf1	27.4527	2.4104	1.1937e-282
Gm8186	28.0906	2.41023	1.42481e-284
Rps5	51.6278	2.40925	0
Sdcbp	20.4795	2.40822	2.58785e-218
Pcbp1	24.2191	2.40089	2.85978e-240
Heph	58.8429	2.39855	0
Rps8	69.9956	2.39259	0
Wbp5	33.392	2.39135	0
Rpl10a	59.9428	2.39128	0
Sparc	66.432	2.39105	0
Scd2	28.0246	2.39025	8.27122e-275
Gpc6	20.4795	2.38947	7.2258e-146
Rps19	62.4285	2.38438	0
Txn1	32.4241	2.38318	4.48503000000000e-319
Slc1a5	20.83	2.3709	7.04786e-68
Rpl23	37.7255	2.36476	0
Hmgb2	23.7352	2.36016	2.83028e-252
Tpi1	57.5451	2.35963	0
Stmn1	21.6894	2.35704	3.33043e-223
Rpl22	40.7831	2.3547	0
Ap2s1	20.6335	2.35052	8.51053e-216
Calm3	29.7624	2.3493	3.40235e-284
Gm10260	59.2389	2.34592	0
Cnot6	56.9292	2.34516	0
Ddb1	25.7369	2.34447	1.79593e-252
H2-D1	23.5812	2.34443	1.19737e-231
Col1a1	43.4668	2.34242	3.49863752000000e-315
Akt3	23.3392	2.34066	1.1916e-240
Cct2	20.6775	2.3354	1.35814e-198
Tln1	32.1161	2.3302	4.80637e-300
Rps23	59.6128	2.3276	0
Wdr89	77.1447	2.326	0
Tmem176b	24.0651	2.32573	2.52864e-234
Ier3	23.4492	2.32554	5.15461e-203
Hspa8	64.8262	2.32418	0
Col1a2	35.8557	2.3164	5.83888e-253
Ftl1	61.5486	2.31509	0
Mrfap1	37.4835	2.31324	0
Fstl1	39.7052	2.30503	0
Rpl14	66.762	2.30395	0
Ptn	22.9872	2.30287	3.08773e-199
Cald1	50.9239	2.30154	0
Mcc	29.9824	2.30023	9.80093e-288
Adam9	21.7114	2.29943	3.5591e-202
Gm2000	65.3762	2.29902	0
Rps18-ps3	67.7959	2.29576	0
Eef2	62.3405	2.29357	0
Ywhah	27.2987	2.29101	1.75643e-260
Rps7	38.2314	2.28574	0
Lmnb1	22.4593	2.28409	4.37175e-226
Tpt1	56.0053	2.28396	0
Fkbp1a	45.8865	2.28324	0
Arhgap31	44.6326	2.28015	0
Ldha	58.9529	2.27165	0
Smc4	21.6014	2.27132	7.85079e-214
Tmsb10	56.4672	2.26859	0
Gm10116	37.7475	2.26479	5.76306230000000e-317
Nup210l	24.4171	2.26427	6.04129e-243
Ssr3	30.8843	2.25866	2.5685e-283
Cct7	25.341	2.25772	2.97091e-232
Actn1	37.0436	2.25716	1.23243e-294
Eif5a	44.1487	2.25313	0
Map1b	30.8183	2.24566	1.65079e-285
Ctnnb1	32.952	2.24088	8.37651e-279
Rpl28	25.7149	2.23829	2.2973e-246
Ilk	30.3124	2.2372	8.70316e-282
Tmem160	25.6489	2.23387	1.7334e-248
Rpl13a	38.1434	2.23377	0
Purb	21.5354	2.23153	5.5998e-209
P4hb	28.9045	2.23103	3.28237e-263
Gyg	33.15	2.22699	7.94291e-293
Eef1d	29.4765	2.2224	1.20183e-261
1700016D06Rik	40.5191	2.21951	0
Id3	21.1835	2.21377	1.55509e-202
Arpc3	23.2952	2.21186	3.73843e-228
Hspb2	21.3594	2.20473	1.19578e-203
Nrep	20.5675	2.19926	2.79312e-186
Gabarap	35.4377	2.1959	1.06749547523140e-311
Epb41l2	21.7554	2.19135	6.59322e-202
Rpl24	42.9168	2.18424	0
Tcp1	26.0889	2.18419	7.64561e-247
Snrpd2	30.3344	2.18376	8.37069e-271
Fis1	21.1175	2.18322	2.17977e-206
Psmb5	32.1381	2.18161	1.54064e-270
Pnpla7	68.3898	2.17741	0
Tmsb4x	76.9248	2.17442	0
Kcnk2	35.4158	2.17403	1.55006970000000e-317
Cryab	70.5015	2.17367	0
Rad21	23.8451	2.16536	6.79466e-208
Postn	31.7422	2.16072	2.21699e-226
Tecpr2	70.1496	2.15794	0
Rpl39	40.3652	2.15679	0
Abracl	31.1043	2.15175	3.24491e-288
Sub1	36.1417	2.1496	4.65790442250000e-314
Rps9	71.2714	2.1475	0
Gm8730	55.3014	2.14311	0
Ptma	61.7466	2.1418	0
Ppp2r1a	21.4694	2.13908	1.51809e-196
Anp32e	24.857	2.1242	1.15479e-221
Des	71.5794	2.12419	0
Nucks1	29.1465	2.12313	1.75279e-249
Gm10263	42.1689	2.12046	0
Sdc2	20.75	2.12	2.25607e-110
Set	21.3374	2.11241	7.81529e-190
Plcb1	57.5231	2.11148	0
Atp6v1f	23.4932	2.10979	7.66098e-203
Trps1	23.8231	2.10844	1.66474e-192
Rpl35a	47.6463	2.10797	0
Ptbp3	22.5033	2.10727	9.73893e-208
Rplp0	59.8548	2.10568	0
Spp1	24.2191	2.10275	4.86098e-104
Dynll1	55.9833	2.09817	0
Nhp2l1	20.6775	2.09165	3.09733e-188
Rnf7	23.9991	2.09064	3.49374e-211
1810058I24Rik	29.1905	2.0862	7.81391e-247
Atox1	23.0532	2.0862	1.54257e-215
Igfbp7	41.2451	2.08604	6.40306e-260
Arf1	32.7101	2.08522	8.01714e-270
Ptms	33.634	2.08482	3.99694e-260
Hint1	61.3066	2.08317	0
Rpl18a	45.7105	2.08263	0
Srp14	27.5627	2.0794	8.49802e-242
Pomp	28.4646	2.07111	9.57915e-243
Pgk1	20.3476	2.07026	1.88374e-174
Psma6	21.9974	2.06421	3.53555e-191
Abcg2	21.3154	2.06217	9.17718e-193
Pfn1	55.5873	2.05888	0
Snrpe	23.0752	2.05579	8.72522e-210
2700060E02Rik	24.3071	2.05473	2.15337e-208
Rnf24	23.4932	2.05318	8.4742e-202
Rpl36-ps3	39.1553	2.05269	3.68157e-305
Ostc	21.4474	2.05237	3.24832e-199
Uba1	23.5592	2.05165	1.19413e-198
Rps3a1	44.8306	2.03961	0
Hcfc1r1	44.3907	2.03877	0
Gm11808	73.2292	2.0378	0
Psma2	23.8671	2.03132	1.13852e-203
Nrg1	66.564	2.02534	0
Gm10076	39.1333	2.02438	2.26586e-294
Swi5	33.04	2.02255	1.25896e-253
Dynlrb1	30.2904	2.0142	1.35634e-247
Rpl6	50.11	2.01302	0
Plagl1	27.6287	2.01123	1.0411e-225
Capns1	32.4021	2.00842	3.31445e-249
Gpi1	48.6582	2.00592	2.96815000000000e-319
Mtcl1	33.172	2.00461	1.06694e-258
Ranbp1	30.7523	2.00367	2.02981e-267
H3f3a	55.4993	2.0003	0
Blm	20.21	2	2.91057e-73

## Sheet: RM-CM2
Supplemental Table 2B. Statistics of upregulated genes in cluster RMCM2
Gene	% Expressing cell in RMCM2	Fold-change	pValue
Aldh1b1	29.7715	4.61091	0
Cited1	25.9419	4.21067	3.65741e-306
Fh1	65.596	3.97437	0
Hsd17b10	44.4101	3.83409	0
Tubb2b	33.8481	3.7851	0
Pmpcb	27.7332	3.64971	2.10421e-300
Ndufa9	74.3669	3.49334	0
Mdh2	95.4293	3.47285	0
Bex1	27.4861	3.45182	3.40803e-235
Hspd1	67.6961	3.41257	0
Scd2	44.719	3.41151	0
C1qbp	48.9191	3.34331	0
Pdha1	72.0198	3.32695	0
Dctpp1	20.9389	3.32595	1.71062e-201
Gm6563	27.7332	3.32537	1.90036e-266
Ndufv1	82.9524	3.26771	0
Naa38	24.4595	3.24834	3.46459e-234
Mgst3	70.8462	3.24549	0
Higd2a	67.9432	3.23532	0
Hnrnpa1	45.2749	3.2344	0
Dbi	89.1909	3.2276	0
Ngfrap1	39.8394	3.20535	0
Hmgcs2	44.9043	3.1714	0
Ndufs2	84.1878	3.15491	0
Fyb	55.7134	3.14661	0
Adh5	22.2977	3.12874	1.77526e-198
Cops6	32.0568	3.09249	8.04332e-268
Tufm	22.2977	3.09111	9.02635e-201
Prdx5	72.2051	3.07503	0
Ckb	44.1631	3.07365	0
Ghitm	51.2662	3.07342	0
Tnni1	97.4058	3.0615	0
Ndufb8	85.5466	3.05332	0
Nop10	57.6282	3.05066	0
Cct7	41.5071	3.04332	1.00000000000000e-322
Impad1	23.4095	3.04283	1.10524e-189
Chchd10	95.1822	3.03709	0
Acaa2	89.9321	3.01435	0
Ndufa8	82.5201	3.00861	0
Ubb	86.9673	3.0027	0
Stmn1	31.8098	2.99237	5.72586e-225
Rabgef1	90.1174	2.9868	0
Prdx3	37.4923	2.98187	5.88664e-288
Anapc13	54.6634	2.97991	0
Edf1	55.3428	2.97504	0
Ndufa12	77.0229	2.97114	0
Apoo-ps	26.3125	2.96822	3.59864e-211
Atp5b	99.6294	2.96723	0
Fem1a	25.386	2.96258	1.807e-216
Ndufb9	96.294	2.95956	0
Polr2f	37.1217	2.94914	1.96987e-280
Tmem176b	37.2452	2.94124	5.05224e-274
Gm10094	29.6479	2.93169	3.88251e-235
Sod2	86.7202	2.93132	0
Cacybp	24.0889	2.92743	1.97347e-194
Coq7	42.1248	2.92596	1.26500000000000e-321
Nlrc4	71.8962	2.92016	0
Acadvl	86.9673	2.91995	0
Acot1	24.9537	2.91592	1.89373e-197
Ckm	98.4558	2.91402	0
Mroh5	25.9419	2.91179	6.72551e-224
Ndufb6	70.908	2.90616	0
Psmd6	24.336	2.8993	7.29265e-187
Polr2m	37.8011	2.8919	1.13979e-287
Hsp90ab1	82.3965	2.88936	0
Banf1	41.5689	2.88748	1.2426e-304
Cuedc2	25.2007	2.8868	1.09409e-194
Nkx2-5	40.7659	2.88674	4.32906e-307
Psma6	35.7628	2.88588	7.677e-267
Gm4950	42.9277	2.87708	0
Ndufc2	83.076	2.86716	0
Uqcrc2	83.2613	2.86536	0
Grpel1	39.6541	2.85734	1.17074e-303
Ppp1ca	57.1958	2.85272	0
Aldoa	93.5763	2.85201	0
Tubb5	68.3755	2.85089	0
Park7	57.5046	2.83815	0
Pink1	23.4095	2.83531	5.09756e-197
Idh3g	62.8783	2.83177	0
Perp	55.1575	2.82838	0
Fundc2	44.2866	2.82519	0
Psmb5	51.328	2.8228	0
Cdc37	29.895	2.82068	2.25299e-220
Romo1	57.8135	2.82008	0
2410015M20Rik	63.4342	2.81655	0
Suclg1	74.4904	2.81626	0
Cox17	40.3335	2.81469	2.63303181200000e-314
Uqcrfs1	87.2143	2.81064	0
Tceb2	60.1606	2.80357	0
Hey2	21.9271	2.79796	9.33121e-160
Tuba1a	56.7017	2.79733	0
Taldo1	35.6393	2.79625	1.80475e-254
Snrpd2	47.6838	2.79436	0
Pfdn2	48.1779	2.79256	0
Dctn3	33.2922	2.79045	1.01034e-254
Cct2	31.8715	2.78855	4.00112e-229
Eef1d	45.9543	2.78789	2.15810000000000e-319
Cox8a	97.4676	2.78238	0
Ccdc124	21.8653	2.78127	2.03429e-168
1110001J03Rik	63.6813	2.78081	0
Ndufb11	91.7851	2.78052	0
Yif1a	22.5448	2.78023	1.69441e-180
Prdx1	81.0377	2.77859	0
Tomm7	52.7486	2.7753	0
Tpi1	78.3817	2.77516	0
Ndufa5	91.1056	2.77156	0
Cox6a1	96.2322	2.77018	0
Hcfc1r1	67.1402	2.76844	0
Gfm1	32.3039	2.76753	7.96333e-232
Uqcrb	97.7146	2.76598	0
Slc25a5	82.7054	2.76597	0
Gm11273	93.7616	2.76583	0
Calm3	45.5219	2.7656	1.80647000000000e-318
Gm9803	32.6745	2.76542	3.6069e-250
Wbp5	47.9926	2.7649	3.03872585291000e-312
Prdx2	78.9994	2.76485	0
Ndufs6	87.4614	2.76353	0
Tubb2a	25.2625	2.75684	1.7489e-183
D10Jhu81e	31.8098	2.75677	9.89198e-240
Gsn	45.8308	2.75472	1.40666892781295e-310
Mrpl18	45.0278	2.7519	1.13444607000000e-316
Atp5c1	89.0056	2.75106	0
Vamp8	35.6393	2.75071	2.30189e-250
Psmd2	32.3039	2.75017	2.941e-222
Atp5g2	83.6936	2.74794	0
Pgam2	82.6436	2.74654	0
Fabp3-ps1	99.5676	2.74451	0
Smdt1	73.9345	2.74191	0
Cox5a	99.1353	2.74059	0
Ndufb7	88.5114	2.73731	0
Cxx1b	20.1977	2.73367	3.42697e-154
Mrps16	37.4305	2.73225	5.36874e-276
Cfap46	91.7233	2.7225	0
Hmgb3	29.8332	2.7209	2.09147e-214
Adssl1	36.0716	2.72084	6.23254e-257
Vdac1	79.7406	2.71634	0
Hspe1	60.5312	2.71108	0
Selt	39.5306	2.71026	2.26137e-265
Hspb1	76.5287	2.70683	0
Ppia	83.8789	2.70394	0
Ywhah	38.7894	2.70104	8.08955e-242
Lsm4	51.0191	2.70053	1.13990000000000e-319
Cfap77	39.16	2.69713	4.23309e-285
Hint1	82.8289	2.69131	0
Idh3a	65.5343	2.68919	0
Gm10250	98.147	2.68654	0
Igf2	40.1482	2.68647	6.48898e-251
Nfe2l1	36.2569	2.68505	1.42086e-252
Coa3	37.4305	2.68299	1.42924e-266
Cox6b1	99.1353	2.67876	0
Timm10	37.307	2.67832	4.42434e-244
Eif4ebp1	59.4194	2.67797	0
Hspa8	86.3496	2.67692	0
Gm8797	67.3873	2.67	0
Polr2j	22.483	2.66662	3.46104e-170
Atp5j	95.1822	2.66487	0
Cxx1a	27.239	2.66214	2.00281e-196
Uqcr10	96.2322	2.66154	0
Cox7a2	96.0469	2.6568	0
Cox5b	97.2205	2.65563	0
Nhp2l1	31.1921	2.6533	1.72094e-210
Slc16a2	66.8931	2.65001	0
Atp6v1f	36.9364	2.64787	5.35868e-255
Strap	25.2007	2.64745	3.76559e-175
Psma2	37.6776	2.6471	9.32474e-261
Cox7c	99.7529	2.64649	0
Pnpla2	21.3712	2.64611	1.45914e-155
Decr1	48.0544	2.64412	1.59782e-303
Hnrnpa0	26.992	2.64317	1.74468e-185
Nedd8	60.4077	2.64141	0
H3f3a	77.2699	2.63846	0
Ap2s1	29.2156	2.63602	2.14765e-192
Ndufa1	83.1995	2.63529	0
Hint2	43.4219	2.63437	1.07259e-282
Atp5d	93.5145	2.62942	0
Gm10053	92.0321	2.62805	0
Svbp	20.63	2.62351	2.14778e-143
Fth1	89.1291	2.62171	0
Mrpl54	42.8042	2.61748	2.97879e-282
Lonp1	25.5713	2.61734	4.24408e-178
Gng5	60.4077	2.61625	0
Txn1	45.8925	2.6147	1.45547e-285
Ndufa7	76.5287	2.614	0
Traf5	64.2989	2.6116	0
Tcp1	37.0599	2.61135	2.156e-230
Idh2	96.0469	2.60844	0
Atp5f1	94.3792	2.60583	0
Eid1	21.433	2.60388	7.03559e-150
Ndufs8	46.5102	2.60148	1.13026e-298
Prdx4	27.239	2.59986	3.21025e-178
Fam96b	40.5806	2.59684	2.748e-254
Slmo2	25.2007	2.59558	3.41067e-183
Pdcl3	25.0154	2.59548	2.59944e-175
Ak1	67.6343	2.59541	0
Acta2	63.3725	2.5937	1.29404e-290
Esd	38.7894	2.5911	5.15048e-244
Cisd1	63.3107	2.59035	0
Gm561	24.6448	2.59017	3.5841e-173
Acadl	94.5645	2.58651	0
Vbp1	21.3712	2.58477	7.77471e-140
S100a13	27.6096	2.58243	1.69266e-173
Maged1	46.0161	2.58227	4.56625e-273
Lamtor2	29.9568	2.57937	1.24429e-212
Mrfap1	51.6986	2.57932	5.90416e-298
Pla2g16	34.2804	2.57792	5.84454e-234
Mrpl11	23.1007	2.5774	3.91525e-165
S100a1	73.9963	2.5755	0
Atp5a1	97.7146	2.57497	0
Myl3	100	2.57318	0
Psmb6	53.2427	2.57194	1.06094892164000e-312
Lamtor5	24.3978	2.57136	2.39444e-174
Psmc3	39.2217	2.56744	1.21101e-246
Tspo	34.0951	2.56729	1.28429e-218
Cct5	27.8567	2.56443	4.02272e-178
Atp5g3	96.8499	2.56416	0
Ppp2r1a	31.4392	2.5603	7.08904e-200
Psmc2	23.3477	2.55887	1.51161e-154
Fdx1	30.8215	2.55862	1.54642e-222
Ubxn1	28.042	2.55675	1.8425e-174
Polr2g	26.3125	2.54809	3.31759e-176
Ldhb	95.491	2.54361	0
Rpl36al	68.9932	2.53877	0
Ndufc1	71.2786	2.53839	0
Rrp1	30.7597	2.53527	5.4609e-193
Purb	30.0803	2.53426	1.60634e-183
Sdhd	65.4107	2.53407	0
Dad1	59.4812	2.53338	7.68340260000000e-317
Uqcr11	96.9734	2.53302	0
Hsbp1	45.4602	2.53234	3.71037e-273
Psma7	53.9839	2.53198	2.06083e-305
Ict1	28.9067	2.53188	8.4491e-193
Hypk	43.2983	2.53116	2.6552e-268
Ddb1	36.7511	2.5278	6.56659e-231
Mrpl34	40.4571	2.52464	2.52383e-257
Yif1b	25.7566	2.524	1.37596e-175
Fcrla	83.7554	2.52302	0
Hnrnpab	35.3922	2.52109	4.20784e-213
Nme2	22.9154	2.52026	1.31292e-163
Ptms	48.1779	2.52015	1.06943e-262
Arl2	22.1742	2.52008	9.72726e-154
Aurkaip1	23.4095	2.51866	1.19105e-152
Mrpl28	36.2569	2.51727	4.12543e-228
Cox6c	99.0117	2.51674	0
Ldha	77.3935	2.51617	0
Pfdn6	25.8802	2.51461	4.94108e-184
Timm8b	48.0544	2.51418	1.81677e-295
Tceal8	42.063	2.51405	4.62736e-244
Gm11808	92.4645	2.51221	0
Emc6	33.5392	2.50963	1.66356e-210
Slc25a4	99.9382	2.50925	0
Glrx5	36.4422	2.50895	1.29647e-229
Spcs1	51.0191	2.50759	1.29767e-298
Cct8	37.554	2.50687	1.84484e-229
Fkbp3	41.1365	2.50668	3.19821e-250
Snrpd1	27.7332	2.50331	7.9617e-173
Lsm6	21.0624	2.50169	3.351e-139
Mb	99.197	2.50059	0
Cstb	22.9154	2.49995	3.0824e-149
Swi5	48.5485	2.49898	4.85395e-274
Atp5o	95.7381	2.49859	0
Pin1	25.2007	2.49789	3.23093e-166
Got1	51.5133	2.49731	9.37012e-288
Gm8186	39.3453	2.49532	3.00898e-243
Kcnk2	49.7221	2.49444	4.15933e-286
Dock8	50.2162	2.49368	1.83017e-295
Tmem160	36.3805	2.49159	6.31366e-226
Rps3	75.3552	2.49135	0
Tubb4b	41.1365	2.48812	3.36e-226
Sdhb	84.6819	2.48672	0
Map1lc3a	73.3169	2.48621	0
Rpl39	57.2576	2.48406	4.29944435000000e-315
Mt1	65.7813	2.48288	0
Myeov2	48.3632	2.48159	4.92395e-284
Rpl6l	70.4138	2.48019	0
Ndufb5	80.9759	2.47915	0
Atp5h	97.7764	2.47669	0
Ndufv3	81.6553	2.47545	0
Capza2	45.5837	2.47471	1.32547e-252
Acot2	23.3477	2.4743	1.9596e-160
Ctnnb1	45.2131	2.47394	5.67136e-238
Sptssa	25.5713	2.4738	4.40662e-176
Mrpl55	30.3891	2.47282	3.20718e-192
Cidea	30.8215	2.47167	1.25314e-195
Hmgcs1	22.483	2.47161	2.46275e-134
Sod1	26.3743	2.47018	4.78574e-173
Rad21	34.404	2.46964	2.42346e-204
Hadhb	88.8203	2.46532	0
Ezr	33.4157	2.46502	4.45947e-210
Psmb7	42.8042	2.46384	2.19532e-239
Hspa9	75.1699	2.46208	0
Cox6a2	99.0735	2.46197	0
Cox8b	90.9821	2.4613	0
Ndufa2	87.3379	2.46067	0
Samm50	43.4219	2.46038	2.26062e-251
Rpl7a-ps5	48.425	2.45807	5.026e-275
Car1	67.5108	2.45688	0
1810037I17Rik	42.3718	2.45384	3.99878e-239
Cycs	98.4558	2.45362	0
Ech1	83.4466	2.45186	0
Gmnn	22.9154	2.45101	6.14294e-136
2700060E02Rik	35.7011	2.45078	1.48009e-216
Psme1	34.3422	2.44869	4.51468e-213
Eef1a1	91.1674	2.44846	0
Smim11	25.8802	2.44488	1.17921e-171
Sspn	50.4015	2.44388	2.99713e-264
Dld	56.5781	2.44374	2.87832e-288
Rbm8a	34.8981	2.44019	3.73507e-220
Ramp1	24.1507	2.43779	1.7636e-157
Uqcc2	42.9895	2.43626	6.24421e-259
Poldip2	32.4892	2.43553	9.86555e-198
Skp1a	27.4861	2.43553	2.1712e-167
Gpi1	66.2755	2.43352	1.24092e-301
Gm8730	74.6757	2.43339	0
Anp32a	39.9629	2.43327	1.97679e-223
Fabp3	99.8765	2.43277	0
Yjefn3	74.0581	2.43275	0
Hnrnpf	51.6986	2.43238	4.18703e-261
Rpl18	72.5757	2.43207	0
Psmb4	26.189	2.42968	7.79228e-171
Tma7	58.6164	2.42967	3.8745e-304
Snx17	21.1242	2.42896	7.80384e-151
Cd164	34.9599	2.42747	1.41559e-197
Atp5j2	93.9469	2.42508	0
Ggh	20.29	2.423	1.37363e-51
Atp5e	84.3113	2.423	0
Uqcrh	96.0469	2.42226	0
Maged2	26.3743	2.42064	6.70635e-156
Mrpl33	63.9901	2.42	0
Sf3b5	26.0037	2.41988	2.33409e-167
Eif3f	36.3805	2.41894	4.05691e-225
Trappc1	25.5713	2.41831	8.08282e-163
2810428I15Rik	30.1421	2.41692	1.9189e-185
Rps27l	47.7455	2.41524	1.33005e-277
Eif5a	60.0988	2.41397	4.48002e-304
Rwdd1	24.2125	2.41367	3.72873e-156
Erh	50.8956	2.41337	1.79045e-262
Pcbp1	33.601	2.41302	6.97192e-201
Gm10036	70.3521	2.41281	0
Mif	56.2693	2.41216	2.98022e-289
Coq6	22.1124	2.41185	3.8224e-145
Hspb2	29.9568	2.41169	1.11179e-179
Aldh2	21.3712	2.40733	2.55288e-140
Ranbp1	41.3836	2.40566	6.80513e-220
D8Ertd738e	46.1396	2.40566	1.4698e-250
Ndufa4	98.2705	2.40521	0
Bckdk	20.8771	2.4032	3.52314e-138
Uqcc3	30.4509	2.40247	3.3667e-189
Minos1	89.4379	2.4016	0
Mrps25	20.6918	2.39991	2.61521e-125
Tmem14c	31.1303	2.39857	2.34154e-191
Shfm1	80.8524	2.39689	0
Rpl19	77.8876	2.39549	0
Cuta	34.2804	2.39452	1.4457e-204
Bag6	24.8301	2.39451	4.12213e-150
Polr2c	29.5244	2.3943	2.09255e-181
Scand1	39.3453	2.39368	5.00401e-226
Eef2	78.6288	2.39251	0
Ndufb2	40.0247	2.39143	2.39842e-241
Sar1b	36.9981	2.39016	6.73509e-212
Gclm	59.5429	2.38957	2.08799e-292
Mlf2	39.2217	2.38906	6.00215e-222
Acads	32.6127	2.38696	1.81575e-194
Grcc10	20.6918	2.38565	2.00593e-139
H1f0	27.239	2.38545	1.05488e-168
Eif1ax	28.2891	2.38539	6.80608e-167
Atp6v1g1	51.4515	2.3842	3.78881e-267
Ankrd36	34.1569	2.37848	5.28042e-203
Gabarap	47.8691	2.376	1.9274e-251
Rpl27-ps3	76.2199	2.37415	0
Rpl4	70.908	2.37306	0
Ndufv2	77.8258	2.37241	0
Pomp	39.7159	2.3716	5.22259e-218
H2afz	52.9957	2.37133	5.81026e-248
Mrps33	45.5219	2.37107	1.1808e-254
Sucla2	62.5077	2.36844	1.69908e-298
Emc4	22.4212	2.36646	1.70863e-152
Gpx4	72.3904	2.36583	0
Cpt2	28.1655	2.36573	1.87624e-170
Mrps36	52.7486	2.36559	9.78569e-276
Got2	65.596	2.36509	1.48314e-284
Trap1	34.8981	2.36416	1.46606e-208
Dynlrb1	43.7925	2.364	2.78194e-247
Mrpl12	58.3694	2.36284	9.52436e-290
Pomgnt1	22.4212	2.36119	6.21447e-135
Glrx2	20.9389	2.3611	1.64889e-135
Gtf2h5	32.4274	2.36059	3.45012e-186
Eno3	90.3644	2.35997	0
Hnrnpk	68.9314	2.3593	1.70747e-287
Ap2m1	25.8802	2.35722	1.73663e-158
Srp14	39.16	2.35462	1.12819e-224
Pebp1	63.4342	2.35091	9.07737e-298
Paics	24.0272	2.34879	8.31016e-143
Ppdpf	20.1359	2.3487	1.77036e-125
Ybx1	59.0488	2.34789	3.37416e-284
Acadm	81.3465	2.34712	0
Tuba1b	68.3755	2.34656	8.89527e-303
Rpl23a-ps3	58.6782	2.34648	3.51867e-281
Tmem258	35.454	2.34564	3.82839e-215
Ndufb3	75.664	2.34535	0
1810043H04Rik	23.0389	2.34379	6.62135e-148
Anp32e	33.1686	2.3437	2.5907e-174
Txndc17	20.0124	2.34252	4.05432e-112
Eif4g2	70.5374	2.34094	3.05803e-285
Mrpl57	30.5744	2.33954	2.29716e-183
Bag1	27.9802	2.33942	7.60536e-171
Rps25	66.2137	2.33781	4.90873255900000e-314
Eci1	76.467	2.33712	4.68400000000000e-321
Ssr3	40.3953	2.33627	8.88421e-205
Apobec2	49.4132	2.33594	1.6727e-244
Efnb3	40.7041	2.33561	3.81398e-222
Mrpl23	44.3484	2.33541	2.05113e-242
Fkbp4	41.5689	2.33447	2.39352e-225
Snrpe	31.6862	2.33407	3.59987e-177
Tomm22	35.7628	2.33374	1.90979e-204
Gm26694	99.5676	2.33224	0
Rpl36-ps3	54.6016	2.33183	2.38925e-277
Glo1	44.0395	2.32832	2.58873e-239
Atp6v0e	39.3453	2.32807	9.67142e-209
Ndufb10	85.4231	2.3278	0
Vps29	26.4361	2.32737	1.23103e-151
Ran	40.9512	2.32667	4.43951e-222
Psmd8	31.2539	2.3264	1.6423e-178
Itm2b	79.3082	2.32402	1.01591160000000e-317
Pnrc1	60.593	2.32305	7.41549e-294
Psmb1	49.7221	2.32304	8.67047e-247
Fitm1	46.6337	2.32272	4.68722e-259
Hmgn2	30.0185	2.32234	3.54496e-174
Dynll2	39.7776	2.32176	2.0117e-227
Sfr1	22.2359	2.32154	2.12031e-124
Ndufb4	31.0686	2.3195	2.50734e-191
Cyc1	95.6146	2.31894	0
Mrpl14	33.5392	2.31865	1.02805e-186
Hdac2	30.8215	2.31803	3.18746e-167
Plxnb2	30.4509	2.31554	6.98347e-175
Akr1b3	27.0537	2.31518	7.96742e-167
Echs1	42.7424	2.31424	2.688e-229
Mdh1	98.0235	2.31392	0
Eef1a2	36.504	2.31303	4.39845e-214
Ddx3x	45.5837	2.31229	2.44669e-217
Mrps15	28.1655	2.31144	9.01137e-164
Psmb3	29.4626	2.31106	6.66372e-186
Npm1	46.6955	2.31051	1.24215e-225
2010107E04Rik	88.5732	2.30973	0
Hmgb2	28.1038	2.30895	8.22117e-135
Pgk1	28.5979	2.30872	1.13143e-159
Cryab	90.3644	2.3081	0
Arf5	48.0544	2.3073	5.54194e-244
Med28	20.1359	2.30696	1.45498e-133
1810058I24Rik	39.8394	2.30673	4.07243e-207
Rragd	21.1242	2.30656	2.14065e-121
Serinc1	50.525	2.30636	8.05095e-240
Mrpl35	20.0741	2.30584	1.64873e-131
Tm2d2	21.0006	2.30537	6.27253e-116
Mest	32.9833	2.30447	7.63674e-157
Tmed7	34.404	2.30361	1.72922e-181
Fbxl22	63.8048	2.3015	7.1966e-276
Cox14	59.2341	2.30074	1.66934e-278
Vdac3	63.1872	2.29811	3.12652e-279
Gyg	43.113	2.29734	3.47891e-209
Ncl	44.2866	2.29727	2.10709e-216
Psma5	27.1155	2.29701	7.31508e-157
Gm9843	78.2582	2.29533	0
Ndufa10	77.7023	2.29451	2.34012063057073e-310
Ndufa11	84.0025	2.29394	0
Gars	27.6096	2.29375	1.09232e-147
Aprt	20.383	2.29341	6.09588e-117
Sub1	48.3632	2.29073	6.46899e-245
Ndufa6	85.2996	2.28941	0
Cd81	94.1322	2.28902	0
Csnk2b	20.63	2.28879	2.76632e-125
Dazap2	23.1007	2.28713	2.04599e-132
Dut	21.433	2.28708	3.19521e-130
Mrps34	27.8567	2.28618	2.25178e-159
Dnajb11	28.5979	2.28563	2.55708e-146
Cct4	31.3156	2.2844	7.02874e-165
Tceb1	42.7424	2.28244	7.54812e-221
Ndufs5	62.0136	2.2815	1.96353e-288
Btf3	20.383	2.27978	8.25973e-120
Atp5g1	97.5293	2.27688	0
Gnai2	41.26	2.27611	5.56629e-208
Guk1	24.5831	2.27558	1.45932e-148
Rpl7	61.643	2.27512	3.37264e-278
Tsfm	29.5244	2.27495	2.38309e-178
Ndufs7	78.6288	2.27311	0
1500011K16Rik	22.7918	2.27267	5.95888e-137
Psenen	33.1686	2.27256	6.31819e-179
Cldnd1	22.2359	2.27192	6.70319e-125
Uqcrq	98.147	2.27144	0
Zfp706	44.3484	2.26951	8.99797e-239
Mrpl32	24.6448	2.26943	1.18697e-145
Uba52	28.2891	2.26794	9.89295e-173
Mrpl51	48.9809	2.26566	1.47917e-251
Eif3k	26.189	2.2652	1.04175e-160
Laptm4a	77.7641	2.26432	1.17998e-295
Arf1	44.1631	2.26363	9.4528e-220
Rplp0	78.0111	2.2635	1.49860000000000e-319
Bola2	21.0624	2.2617	3.03084e-125
Tsen34	38.4805	2.26112	1.45204e-203
Alas1	37.2452	2.25944	5.69115e-210
Rer1	28.845	2.25798	4.32981e-158
Pfn1	73.3169	2.25736	1.02365e-303
Ptov1	42.1248	2.25732	1.16948e-211
Pgp	21.2477	2.25645	1.11559e-118
Eif1	90.2409	2.25583	0
Csrp2	34.2804	2.25529	1.10815e-180
Tomm20	48.4867	2.25212	1.86139e-233
Mrps21	49.5368	2.25193	3.50795e-242
Sar1a	27.239	2.24851	2.15551e-152
Arpc3	29.3391	2.24627	3.18784e-147
Cyba	37.1217	2.24601	3.67508e-203
Pdhb	71.8345	2.24375	6.25712e-283
Irf2bpl	21.1242	2.24315	8.93686e-119
Map3k13	27.1773	2.24314	1.86141e-162
Bcap31	40.6424	2.24096	8.04588e-200
Cwc15	20.383	2.24093	2.93185e-117
Thoc7	45.0896	2.23953	1.18102e-221
Rpl11	51.9456	2.23879	9.48961e-238
Hprt	36.3187	2.2365	2.52436e-182
Rab18	30.2038	2.23607	1.87357e-161
Eef1g	64.8548	2.23475	3.92327e-270
Cltb	21.4947	2.23453	1.55533e-119
Tonsl	24.5831	2.23434	1.57913e-139
Rps4x	73.9963	2.23405	3.37458e-304
Rpl8	74.5522	2.23326	5.89501e-293
Bckdha	20.1359	2.2318	6.75171e-122
Gm10260	73.6875	2.23146	1.34694e-296
Selk	51.6368	2.23066	5.52736e-243
Mrpl27	26.8684	2.22981	1.92175e-159
Cnot6	69.055	2.22922	5.13217e-274
Pgrmc2	22.7918	2.22803	2.40865e-129
Mrps12	28.1655	2.2268	1.57363e-160
Armcx3	21.433	2.2257	3.51755e-118
Spag6l	66.8931	2.2245	1.16294e-280
Sdpr	25.139	2.2237	2.26333e-132
Cnpy2	26.1272	2.22179	1.37174e-149
Sin3b	29.0303	2.22104	7.69945e-155
Tpt1	72.2668	2.21937	1.66336e-298
Rab11b	37.4305	2.21817	2.19228e-194
Plagl1	35.3922	2.21181	6.24834e-161
Chmp2a	24.2125	2.21144	2.82837e-137
Ube2a	35.5158	2.2096	2.17295e-183
Pfdn5	45.8925	2.20932	2.817e-221
Rpl9-ps6	78.8141	2.20867	3.91076e-300
Ywhab	26.1272	2.20732	2.61688e-139
Maf1	20.63	2.20674	9.85087e-123
Rps11	51.6368	2.20665	6.06227e-236
Rbbp7	50.8956	2.20419	8.36577e-225
Ahsa1	30.698	2.20412	4.05416e-171
Uqcrc1	87.4614	2.20368	1.38734616418333e-310
Eif3c	25.0772	2.20366	4.13638e-137
Ddah1	73.7492	2.20329	7.02679e-286
Cnih1	20.1977	2.20301	2.51689e-117
Eif3h	38.357	2.20244	3.58364e-188
Mrpl20	29.3391	2.20056	3.11665e-150
Wdr89	89.5615	2.19864	0
Actc1	100	2.19779	0
Lpar3	34.4657	2.19775	1.57617e-164
Tmem70	21.0624	2.19725	1.19705e-117
Atox1	31.4392	2.19582	3.00439e-175
Reep5	71.5874	2.1946	7.24014e-277
Rps8	81.9024	2.19124	1.91662e-305
2310022B05Rik	24.5831	2.19005	5.26629e-133
Rabac1	56.3928	2.18861	6.939e-243
Rps16	73.008	2.18808	4.19064e-293
Letm1	23.7183	2.18735	7.50033e-128
Rpl24	55.5281	2.18565	1.59788e-247
Bola3	47.5602	2.18084	1.22437e-233
Tbcb	21.4947	2.1801	3.90474e-118
Serbp1	68.0049	2.17816	3.27919e-251
Rpl14	81.0377	2.1771	6.67759e-300
Tmem30a	32.7363	2.17705	2.13052e-157
Atpif1	93.0204	2.17472	0
Cnih4	21.3095	2.17223	3.43773e-116
Tmem256	40.0247	2.17166	1.8602e-206
Rnf7	33.2304	2.17132	3.01139e-180
Polr2l	20.4447	2.17103	5.90407e-124
Calm1	47.622	2.17043	2.90975e-203
Gm10073	79.6788	2.16918	8.26862e-290
Rps18-ps3	82.5818	2.16835	6.88881e-302
Hmgb1	65.596	2.1683	6.24555e-259
Des	88.9438	2.16761	0
Mcrs1	27.6714	2.16677	4.56826e-143
Acaa1a	23.8419	2.16553	1.10091e-126
Gm10110	29.3391	2.16402	4.29975e-158
Capns1	43.6689	2.16303	1.814e-204
Rpl22	51.9456	2.16246	3.277e-235
Aco2	92.2792	2.16151	1.24269559330000e-313
H2afv	41.6306	2.16068	1.17261e-189
Mrps14	36.3187	2.15863	1.89486e-181
Sepw1	37.554	2.15816	1.5231e-174
Tmbim6	37.1217	2.15787	1.48529e-175
Sdha	87.2143	2.15677	1.30927e-282
Gm9493	66.7696	2.15641	2.88479e-270
Rps29	83.3848	2.15629	4.62409e-298
Cox7a2l	57.7517	2.15585	7.17401e-240
Phb	34.8981	2.15486	3.70837e-174
Dhrs7	30.945	2.15055	7.34073e-153
Pgam1	33.8481	2.15051	3.1337e-158
Kpnb1	23.6566	2.14905	3.00295e-122
Nav3	33.7245	2.14889	4.83109e-121
Lamp1	59.8518	2.1469	3.35886e-244
Snrpb	44.0395	2.14647	6.30457e-204
Ubl5	28.3508	2.14579	6.70457e-157
Ppp1r14b	24.5213	2.14511	8.63801e-123
Uba1	31.5009	2.14274	7.4859e-156
Hnrnpa2b1	84.5584	2.14181	3.1185e-267
Eef1b2	34.7746	2.14161	1.84877e-168
Nenf	47.0043	2.14086	1.35554e-222
Rnf187	27.1773	2.14022	2.05215e-139
Slc25a3	96.1705	2.14017	0
Abcb7	73.2551	2.13849	1.52651e-248
Rps15	76.7758	2.1365	3.8527e-283
Tbca	50.4632	2.13577	1.7412e-214
Ptrf	38.1099	2.13463	2.19789e-172
Fkbp1a	56.8252	2.13189	3.26847e-234
Rplp1	86.4114	2.13182	1.04847e-307
Vdac2	77.2082	2.13158	2.10917e-263
Eif4a1	62.5077	2.13104	4.56509e-229
Ctbp1	33.7245	2.13083	2.36612e-163
Ndufaf2	25.4478	2.12921	4.30873e-132
Ufc1	21.1859	2.12896	7.59993e-114
Sepp1	29.2156	2.12889	8.67555e-148
Cops7a	20.5065	2.12831	1.56143e-116
Eci2	51.7603	2.12825	7.59856e-223
Myl12a	78.567	2.12754	7.16765e-273
Rnf24	31.5009	2.1253	1.69693e-158
Mrpl30	38.2335	2.12495	6.06517e-186
Iscu	31.6245	2.12432	1.7198e-164
Tmbim4	34.5275	2.12128	8.06431e-170
Atp6v1e1	32.1186	2.12005	4.44472e-163
Rpl28	32.9833	2.11799	7.45616e-165
Cdk4	29.5862	2.11619	4.06424e-147
Rpsa	60.2224	2.11611	1.42578e-230
Atp5l	95.9234	2.11407	0
Snrpg	26.7449	2.11406	5.82818e-146
Prkar1a	71.7727	2.11373	6.96897e-245
Calr	56.5164	2.1116	7.41036e-211
Anapc11	34.7746	2.10972	6.14393e-164
Phb2	65.349	2.10757	2.55497e-247
Psmd13	33.9098	2.10628	2.75992e-163
Cct3	39.8394	2.10251	3.926e-173
Hbp1	20.8771	2.10228	1.29214e-108
Ubc	63.9284	2.10038	2.14294e-217
Mcee	34.8363	2.10005	5.44354e-188
Gm10263	54.5398	2.0998	2.66357e-232
Acat1	73.5022	2.09958	7.96173e-244
Hnrnph2	25.4478	2.09873	1.45849e-125
Eif2s3x	25.3243	2.09827	7.87338e-120
1110008F13Rik	32.551	2.09733	1.74054e-168
Degs1	41.8777	2.09617	3.80876e-178
Psma4	31.2539	2.09537	1.115e-159
Myl9	63.1254	2.09463	1.65541e-206
Nono	36.3805	2.09456	1.44326e-161
Serinc3	43.8542	2.09407	8.56907e-175
Rps9	84.6201	2.09213	8.92859e-282
Prmt1	37.1834	2.08589	6.23034e-173
Ywhae	74.4904	2.08462	1.2169e-246
Aifm1	35.5775	2.08425	1.0032e-161
Npc2	33.601	2.0841	1.48023e-156
Rpl32	77.0229	2.08401	3.28849e-276
Dek	23.2242	2.08348	2.16427e-107
1700021F05Rik	29.092	2.08276	3.04344e-144
Rpa3	23.0389	2.08251	5.13731e-121
Rps5	61.8901	2.08148	2.63219e-242
Klhdc2	30.6362	2.08046	1.99935e-142
Rpl7a	31.0686	2.0778	4.0417e-143
Ywhag	44.2248	2.07749	7.97441e-183
Copb2	20.8771	2.07719	2.18964e-103
Mkks	28.4126	2.07652	7.94029e-150
Ssu72	26.8067	2.07375	6.62127e-124
Ddost	28.2273	2.07273	1.30679e-126
Mmadhc	27.9185	2.07265	3.22612e-142
Gnb2l1	45.3984	2.07221	6.36987e-188
Mrps7	20.5065	2.07165	3.53696e-104
Emc10	40.3953	2.07002	3.73342e-169
Dynll1	68.0667	2.06983	1.31074e-238
Mrps35	33.5392	2.06974	7.66549e-165
Hnrnpd	27.9802	2.06943	8.48579e-135
Pkm	86.2261	2.06852	2.75998e-264
Mrpl24	20.7536	2.06809	1.19571e-105
Prpf19	37.554	2.06789	1.48819e-173
Apool	25.139	2.06781	5.77617e-122
Gpx8	20.3212	2.06738	2.37853e-93
Spint2	29.2773	2.06603	6.24197e-140
Aes	39.0364	2.06554	1.30198e-180
Mat2b	33.1069	2.0646	1.85414e-154
Abracl	38.5423	2.06407	1.11279e-174
Mrpl42	66.7078	2.06392	4.8967e-248
Psmb2	54.4163	2.0625	1.35219e-213
Fis1	26.189	2.06142	3.46385e-126
Hsdl2	60.9636	2.05713	1.67139e-217
Gm2000	79.9259	2.0565	3.0741e-279
Cox7a1	43.6689	2.05599	8.97725e-219
Csrp1	21.3095	2.05493	2.4734e-92
Irf2bp2	24.7066	2.05468	1.21399e-124
Adsl	73.1316	2.05275	3.70997e-253
Prdx6	30.7597	2.05121	1.68086e-131
Tm9sf3	36.0716	2.05048	3.79156e-145
Gnas	82.3348	2.04891	3.13661e-259
Mrpl36	21.0006	2.04884	2.13837e-114
Ppa2	32.6127	2.04815	2.33106e-154
Nol7	22.7301	2.04814	2.57371e-112
Ndufa3	64.7313	2.04731	9.13155e-241
Cmc2	24.6448	2.0462	7.54047e-123
Acot13	68.9314	2.04122	3.91668e-232
Rbx1	51.8221	2.03808	3.72249e-210
Pgls	27.6096	2.03778	6.03973e-129
Psmc4	31.3774	2.03748	1.61179e-140
Eif3e	26.0655	2.03736	4.36166e-128
Rps10	38.1717	2.0367	1.18852e-164
Rpl23	45.8925	2.03649	4.27511e-195
Arhgdia	26.992	2.0364	3.66309e-119
Smim7	23.9036	2.03387	1.45804e-114
Ptma	72.5139	2.03344	1.37346e-226
Rps24	63.1872	2.03153	9.42483e-220
Tmpo	33.1686	2.03146	4.66258e-134
Crip2	95.5528	2.02986	8.46497324192600e-312
G3bp2	23.4095	2.02879	1.11776e-111
Oaz1	93.4527	2.02868	1.94208e-288
Mlec	25.0154	2.02848	5.5717e-116
Eif1b	24.0272	2.02729	1.32595e-122
Dap3	20.4447	2.02682	4.08136e-97
Timm17a	54.231	2.02516	1.47473e-206
Hsp90aa1	37.9246	2.02372	5.21485e-162
Deb1	38.4805	2.02355	8.11453e-180
Rab11a	34.0334	2.0234	1.093e-150
Ybx3	21.0624	2.02296	1.24648e-100
Txnl1	30.945	2.01708	7.79465e-141
Serf2	89.4997	2.01423	6.74807e-265
Rps6	64.7313	2.01212	3.11917e-229
Vps35	20.3212	2.00708	3.34534e-94
Cops5	22.3595	2.00708	1.70663e-105
Taf1c	59.1106	2.00666	3.99984e-216
Gm9774	20.3212	2.00603	8.15918e-102
Ddah2	21.433	2.00524	1.56337e-96
Sec13	20.5065	2.00158	2.86628e-99
Ndufs3	78.4435	2.001	7.49687e-231
Blmh	21.5565	2.00035	9.86148e-98
Lamb1	41.26	2	5.84028e-144
Dhx9	20.0123	2	1.60682e-76

## Sheet: RM-CM3
Supplemental Table 2C. Statistics of upregulated genes in cluster RMCM3
Gene	% Expressing cell in RMCM3	Fold-change	pValue
Fh1	39.4032	5.85615	1.32034e-214
Ndufa12	56.5773	5.77775	0
Mgst3	46.5286	5.38481	4.30854e-251
Ndufa9	47.3812	5.30955	1.46923e-250
Hsd17b10	23.9342	5.28486	1.88235e-98
Ndufa5	72.6553	5.24563	0
Gm8797	48.2948	5.15337	3.43243e-242
Ndufa1	65.2862	5.11529	0
Mdh2	75.5177	5.11364	0
Ndufs2	60.4141	4.99574	0
Gm11273	78.6236	4.98639	0
Rabgef1	70.5847	4.92628	0
Gm4950	24.665	4.88558	1.08067e-89
Fcrla	64.6163	4.83521	0
Car1	46.5286	4.83193	1.078e-205
Cox5b	85.201	4.82762	0
Uqcr11	88.3678	4.80234	0
Chchd10	77.9537	4.79866	0
Fabp3-ps1	96.1023	4.7958	0
Dbi	64.9817	4.77537	0
Romo1	35.2619	4.77014	8.98081e-135
Atp5j	82.2168	4.75218	0
Tceb2	37.3325	4.73609	9.37505e-151
Dock8	33.5566	4.73522	2.60112e-131
C1qbp	26.6748	4.70532	2.84466e-92
Ndufs6	68.1486	4.70004	0
Ndufb6	46.1023	4.6885	2.44358e-215
Ubb	61.8758	4.67894	0
Ndufb8	59.9269	4.66804	1.00000000000000e-323
Ndufc1	50.1827	4.64302	6.9182e-237
Cox17	21.9854	4.64262	5.24468e-68
Cox7c	96.2241	4.63382	0
Ndufb11	73.6906	4.62139	0
Higd2a	39.6468	4.61481	2.1391e-161
Fundc2	24.2996	4.61309	5.85341e-73
Fyb	30.7552	4.5976	1.04214e-110
Edf1	31.7905	4.54427	5.462e-111
Gm26694	96.5895	4.54414	0
Nlrc4	46.0414	4.53373	1.05013e-207
Ndufv1	55.4202	4.52574	8.71561e-277
Ckm	88.6724	4.52447	0
Cox8b	74.4823	4.52096	0
Cox7a2	81.8514	4.51369	0
Cox6c	94.2753	4.50154	0
Ndufc2	58.8307	4.49632	8.80864e-302
Cox6a2	93.9708	4.4798	0
Cox5a	91.5347	4.47212	0
Ndufb9	79.8417	4.46252	0
Ndufa4	90.4994	4.44865	0
Fabp3	97.8685	4.44612	0
Atp5b	92.8136	4.44471	0
Yjefn3	52.2533	4.44387	3.79277e-228
Ndufa8	55.6638	4.42808	6.02327e-271
Perp	32.5213	4.40558	1.02696e-111
Anapc13	29.9635	4.3995	1.32106e-98
Prdx5	43.0572	4.35994	2.52545e-167
Nop10	32.2168	4.34987	3.86083e-106
Uqcrb	83.7393	4.34983	0
Cox6b1	91.5347	4.33683	0
2010107E04Rik	72.229	4.33142	0
2410015M20Rik	38.6724	4.31297	7.48025e-145
Sod2	60.7186	4.30818	2.60607e-301
Acadvl	61.8758	4.28306	1.53872e-300
Tomm7	29.4762	4.27962	7.86869e-90
Hspe1	36.1754	4.24931	3.0225e-122
Fth1	69.732	4.24733	0
Ech1	63.0329	4.2456	7.19025650000000e-316
Smdt1	46.894	4.24556	1.58757e-185
Cfap46	71.9854	4.23723	0
Uqcrfs1	63.0938	4.21673	0
Atp5h	85.7491	4.20264	0
Ndufb2	22.3508	4.19065	1.21341e-52
Pgam2	57.2473	4.18433	5.31583e-268
Atp5j2	79.3544	4.1751	0
Uqcr10	79.7199	4.16846	0
Gm10053	72.838	4.16585	0
Gm10250	85.4446	4.15207	0
Grpel1	20.4019	4.14654	1.3756e-52
Uqcc2	24.9695	4.14419	3.77131e-67
Hspd1	36.8453	4.13052	8.56277e-125
Mb	95.1888	4.13014	0
Pdha1	40.3167	4.12952	8.44141e-140
Adsl	54.7503	4.10065	1.60892e-222
Atp5e	62.2412	4.09472	1.1237e-297
Gng5	34.7747	4.09148	3.25812e-106
Timm8b	27.0402	4.04942	1.28004e-71
Vdac1	52.5579	4.03647	8.92538e-216
Atp5c1	63.581	4.03397	1.2702e-302
Ndufa6	65.4689	4.0321	3.74800000000000e-320
Map1lc3a	48.2948	4.03039	3.34301e-187
Acaa2	63.9464	4.02802	9.6901e-307
Sdhd	40.4994	4.0157	1.22012e-134
Cisd1	36.9671	4.01449	3.21384e-116
Ghitm	24.8477	3.99576	6.78673e-60
Aldoa	73.3861	3.99395	0
Ndufs7	56.3337	3.98957	1.71282e-238
Cycs	86.9062	3.98489	0
Slc16a2	39.3423	3.97784	9.59451e-124
Myl3	98.8429	3.97473	0
1110001J03Rik	37.5761	3.96922	3.39997e-122
Atp5o	78.6845	3.96687	0
Ndufa7	49.9391	3.90343	9.3909e-191
Prdx2	50.1218	3.8932	1.87248e-191
Uqcrq	90.4385	3.89266	0
Ndufv2	55.2375	3.89259	5.31104e-222
Ndufb7	64.6163	3.89197	0
Shfm1	57.9172	3.88503	2.28039e-245
Idh3g	36.1754	3.8836	6.4938e-106
Ndufa2	65.1644	3.87075	4.2746e-307
Spcs1	28.7454	3.86872	2.198e-72
Prdx1	54.0195	3.83556	2.58415e-215
Ndufa11	61.5713	3.83403	1.4492e-268
Slc25a4	97.2594	3.83249	0
Ndufv3	57.3691	3.82763	6.54963e-244
Calm3	21.3764	3.82644	1.72062e-38
Atp5g2	55.1766	3.82151	4.44267e-220
Fitm1	27.6492	3.81523	1.82153e-72
Cox7a1	25.5177	3.80612	2.51701e-57
Pfdn2	24.4823	3.80349	6.09588e-54
Ndufs8	24.9695	3.79372	1.13239e-59
Hcfc1r1	39.1596	3.78459	8.87444e-124
Rps27l	26.0049	3.76646	5.05221e-58
Snrpd2	23.447	3.73756	6.63814e-50
Idh2	78.5627	3.73644	0
Gpx4	47.7467	3.72819	2.82948e-164
Rpl36-ps3	32.2168	3.72029	7.04604e-82
Ak1	38.6114	3.71053	1.66397e-110
Mrpl33	37.6979	3.707	2.35564e-102
Dynll2	20.1583	3.704	7.13687e-33
Ndufa3	44.458	3.70244	9.56372e-139
Atp5g3	82.5822	3.69365	0
Slc25a5	55.6638	3.68493	1.35264e-220
Pnrc1	35.201	3.67115	7.69061e-86
Atp5d	69.5493	3.66514	0
Atp5g1	86.2363	3.6563	0
Rpl39	31.7905	3.64607	1.49691e-75
Ppp1ca	29.659	3.64398	4.10141e-70
Atp5f1	73.5079	3.64345	0
Cox8a	80.6943	3.64131	0
Hint1	55.2984	3.63961	2.22716e-213
S100a1	44.8843	3.63909	7.43312e-143
Minos1	66.7479	3.63881	1.49139e-301
Mrps36	30.6943	3.63698	4.98657e-75
Cox6a1	77.5883	3.63418	0
Ndufb5	52.6188	3.62539	5.17555e-187
Gm11808	71.0719	3.62127	0
Eno3	69.2448	3.60855	5.43218533133000e-312
Suclg1	44.1535	3.60799	3.67782e-139
Acadl	71.3155	3.60658	0
Hsp90ab1	50.7308	3.60547	1.06103e-179
Cd81	73.447	3.59882	0
Myeov2	25.4568	3.59381	2.32866e-51
Park7	28.989	3.57307	1.01351e-65
Fkbp3	21.1328	3.5639	6.56286e-39
Ckb	20.2192	3.56069	4.85339e-36
Sdhb	60.6577	3.54927	4.06767e-237
Hspa8	57.6127	3.5315	2.05477e-220
Tpi1	50.0609	3.53082	2.64072e-178
Tubb5	37.2716	3.52918	1.78075e-95
Tma7	32.8867	3.524	4.58117e-75
Mrfap1	26.8575	3.5178	2.15964e-51
Selk	29.4153	3.51658	2.22243e-59
Cox14	35.0183	3.51636	1.54437e-84
Nedd8	31.486	3.50972	4.14885e-68
Idh3a	36.1145	3.50919	6.45522e-89
Atp5l	83.9829	3.50694	0
Uqcrc2	51.7661	3.5049	6.28604e-171
Txn1	22.2899	3.5029	8.01827e-38
Psmb5	24.4823	3.49788	1.76547e-47
Uqcrh	80.877	3.49754	0
Lsm4	25.5786	3.48856	2.15735e-48
Ndufb3	47.503	3.46911	1.66327e-141
Tceal8	21.62	3.46422	1.56506e-37
Acadm	54.5067	3.45558	8.46293e-187
Ldhb	74.6041	3.4496	0
Ndufb10	60.7795	3.43912	1.76072e-230
Nenf	25.7613	3.43827	5.42529e-45
Eif4ebp1	31.7905	3.42433	3.07996e-74
Rps29	60.7186	3.42388	2.47495e-230
Reep5	46.7722	3.41594	5.92826e-134
Hmgcs2	21.8636	3.41241	4.1772e-44
Mrpl23	23.0816	3.4042	2.06914e-39
Tnni1	76.4921	3.40287	0
Dad1	33.0694	3.39809	2.96213e-74
Ndufa10	49.9391	3.39503	8.54963e-148
Hint2	21.4373	3.38968	8.69624e-39
Atp5a1	85.5055	3.38412	0
Rrm2b	30.0244	3.36661	2.59517e-58
Ndufab1	34.592	3.36488	4.86057e-74
Hmgb1	40.9257	3.35698	3.31224e-101
Atp6v1g1	27.162	3.34778	2.80048e-48
Uqcrc1	63.3374	3.29945	2.85755e-237
Mdh1	82.3995	3.29621	0
Gm10036	42.8136	3.28612	3.84781e-116
Hadhb	62.4848	3.28593	7.7247e-223
Cryab	67.296	3.28482	2.09163e-287
Kcnk2	24.7259	3.28425	2.3784e-40
Des	67.6614	3.2793	1.48751e-272
Psmb6	26.3094	3.26569	3.89793e-45
Eef1d	20.4629	3.2621	3.67715e-30
Ndufs5	34.6529	3.26005	1.12921e-70
Bsg	78.8063	3.25089	0
Mrpl51	25.4568	3.24966	2.24874e-42
Itm2b	51.3398	3.23162	2.077e-149
Apobec2	27.2229	3.22668	2.30701e-50
Dynlrb1	21.3764	3.22555	4.79135e-31
Swi5	23.2034	3.22473	4.36556e-32
Sub1	25.335	3.21755	3.02903e-41
Psma7	27.2229	3.20814	6.60006e-47
Eif1	66.4434	3.20593	1.2784e-256
Sspn	25.7004	3.19805	6.2996e-39
Rplp0	49.391	3.18977	4.40688e-141
Arf5	24.6041	3.18867	2.8158e-37
Rpl23a-ps3	32.6431	3.18514	4.12084e-66
Eif5a	32.2168	3.16788	6.95253e-63
Ybx1	31.7296	3.16504	1.3773e-57
Myl12a	53.106	3.16355	1.24085e-157
Rps16	44.9452	3.13612	3.09954e-110
Gm8730	43.849	3.13399	4.31946e-109
Tuba1a	26.4921	3.13017	3.12759e-41
Sumf1	41.4738	3.12788	1.98316e-95
Rps8	57.1864	3.12672	2.83413e-185
Rpl18	44.2753	3.1206	9.92175e-116
Kcne1	43.0572	3.1167	8.67358e-98
Cyc1	73.2643	3.11202	0
Rps3a1	32.6431	3.1034	2.67852e-57
Gm2000	53.8977	3.1004	1.35867e-158
Gm10076	27.5274	3.09821	6.10778e-40
Tpt1	43.3618	3.09773	4.56062e-102
Rps25	36.4799	3.09595	1.84716e-74
1700016D06Rik	27.771	3.09351	6.77159e-44
Rabac1	31.4251	3.08716	6.53299e-54
Tomm20	24.4823	3.08624	9.64566e-33
Mrps33	22.2899	3.08207	1.37828e-31
Ranbp1	20.0365	3.08175	7.65706e-24
Rpl27-ps3	46.4677	3.07602	1.47469e-120
Tuba1b	40.4385	3.07053	2.07299e-89
Wbp5	21.3764	3.06895	2.75068e-28
H3f3a	45.1888	3.06612	1.20132e-114
Rps5	36.5408	3.0633	3.065e-72
Gabarap	23.5079	3.06265	1.33692e-31
Vdac3	35.6273	3.04646	1.56961e-68
Lgals1	47.7467	3.04407	3.51142e-121
Sucla2	33.0694	3.03683	8.65317e-58
Ldha	45.3106	3.03215	1.22034e-110
Bola3	23.6906	3.02673	1.28848e-30
Rpl19	48.3557	3.02136	3.57568e-130
Psmb7	20.6456	3.01178	6.63262e-27
Rpl13-ps3	47.1376	3.0071	4.0291e-111
Decr1	21.1937	3.00629	8.08119e-26
Tomm5	23.5688	2.99832	7.40689e-29
Rps23	45.067	2.99674	5.65061e-103
Rps3	43.6054	2.99042	5.35148e-105
Rpl36al	35.1401	2.98805	3.74461e-64
Rpl35a	33.7393	2.96839	2.02497e-54
Rpl24	29.4153	2.96565	3.42418e-44
Rpl14	53.5932	2.95792	1.62512e-156
Hsbp1	20.5238	2.95586	1.86477e-24
Actc1	98.1121	2.95421	0
Rps18-ps3	54.0804	2.95412	5.68461e-150
Ptms	22.9598	2.95293	1.64803e-28
Rps7	24.665	2.95187	2.61093e-31
Mrps21	24.5432	2.94884	1.17105e-30
Erh	25.0305	2.93981	2.69486e-33
Cox7a2l	31.6078	2.93973	3.45014e-50
Ctla4	25.0305	2.93949	6.43662e-30
Gm10263	27.8319	2.93756	7.09006e-35
Pebp1	33.0085	2.93072	5.10232e-54
Mrpl42	38.9769	2.93067	1.73082e-73
Mrpl12	29.7199	2.929	8.89797e-46
Laptm4a	46.7113	2.92878	1.6776e-103
Pfn1	42.9963	2.92669	3.2647e-96
Psmb1	24.2387	2.92512	8.01789e-29
Samm50	20.9501	2.92117	1.47284e-28
Fbxl22	36.2363	2.92093	3.29048e-67
Ppia	49.9391	2.91835	5.28515e-134
Mt1	34.4702	2.91692	3.15892e-60
Rpl11	27.162	2.90707	1.40226e-38
Slc25a3	75.5786	2.9056	0
Gm10260	43.9099	2.90526	3.62546e-98
Pdhb	42.57	2.90287	2.81764e-89
Eci1	44.458	2.89815	2.29231e-97
D8Ertd738e	20.6456	2.89646	9.42087e-20
Got1	24.3605	2.89274	3.13008e-32
Zfp706	20.7065	2.8765	1.03461e-23
Tmsb10	39.7077	2.87589	1.04907e-71
Mif	29.7199	2.8741	1.16362e-50
Fkbp4	20.341	2.86556	2.79984e-26
H2afv	20.2192	2.85738	4.95432e-19
Rps9	57.5518	2.85652	6.90396e-159
Wdr89	64.4336	2.85577	3.77204e-205
Rps4x	43.9708	2.84953	1.95188e-97
Rpl4	37.0889	2.84044	1.02227e-66
Oaz1	71.4982	2.83798	1.09511e-256
Cd63	25.7613	2.83062	3.46364e-28
Ncl	20.2801	2.82675	3.16506e-17
Rpl32	48.4775	2.81478	3.71235e-112
Gm9493	37.1498	2.81286	7.1346e-64
Cox7b	85.9318	2.80398	0
Rplp1	57.5518	2.80331	1.12943e-155
Gclm	29.3544	2.79729	7.26509e-40
3110043O21Rik	28.5018	2.79042	1.67756e-32
Rpl7	32.1559	2.788	1.36642e-47
Lamp1	31.7296	2.78715	3.28336e-44
Rpl22	24.665	2.7867	2.68939e-24
Gm9843	46.9549	2.78626	2.19185e-105
Eef1a1	64.7381	2.7856	3.14792e-214
Spag6l	37.3934	2.77972	8.10655e-66
Rps6	36.7844	2.77528	2.86927e-58
Rnaset2a	26.7966	2.77438	8.70991e-31
Rpl18a	31.1206	2.77251	3.99826e-42
Rpl8	43.9708	2.7704	4.9024e-88
Atpif1	67.7832	2.76623	1.29777e-219
Hspb1	42.3264	2.75466	3.28336e-92
Traf5	30.9379	2.75152	3.2341e-43
H2afz	26.9793	2.75017	2.64794e-33
Rpl7a-ps5	21.0719	2.74832	4.55918e-20
Timm13	26.7966	2.74619	3.2911e-29
Dynll1	39.3423	2.7407	1.97619e-65
Rpl9-ps6	48.2339	2.73547	1.56472e-106
Rpl41	80.6334	2.73479	0
Rps11	24.7868	2.72612	2.19509e-25
Rps15	45.7369	2.71844	3.17587e-91
Higd1a	28.989	2.71736	3.07767e-34
Ctsl	31.4251	2.71622	9.29053e-45
Gm10073	50.8526	2.70773	1.97942e-117
Crip2	74.056	2.70718	2.31911e-265
Rpl23	22.1681	2.70521	1.17198e-19
Tnni3	97.2594	2.7041	0
Fkbp1a	28.6236	2.70257	2.10389e-32
Ctsd	36.6017	2.69972	9.74184e-51
Eef1g	33.922	2.69758	4.47916e-47
Tbca	25.1523	2.67917	1.15474e-25
Apoe	44.7625	2.67454	3.56286e-106
Rps14	45.9196	2.67442	3.50512e-90
Eef2	45.2497	2.67119	4.14533e-87
Ndufs3	50.4263	2.67021	3.34957e-107
Hspa9	39.6468	2.66319	2.43226e-63
Rps27a	43.179	2.66058	7.77891e-79
Capns1	20.2192	2.65663	8.90279e-17
Serf2	63.7028	2.65319	3.09694e-179
Gnas	51.2789	2.65253	6.25451e-109
Rps27rt	68.5749	2.64078	1.82876e-208
Hspb7	52.8015	2.63978	5.4193e-112
Rpl27a	41.1084	2.63468	2.28726e-66
Hnrnpf	23.2643	2.62395	9.09115e-21
Pfdn5	20.4629	2.62381	6.27191e-16
Tpm1	97.4421	2.61442	0
Rpl6l	35.8709	2.61248	5.46343e-54
Tmem59	23.1425	2.60934	4.22381e-20
Mpc2	47.1376	2.60611	1.97383e-83
Aco2	66.078	2.60364	7.60448e-185
Gpi1	33.9829	2.59243	1.79697e-46
Sdha	57.7345	2.59151	4.39919e-134
Rbx1	25.1523	2.58805	3.73501e-22
Cst3	54.9939	2.58311	5.02745e-117
Taf1c	31.5469	2.57263	3.60373e-38
Calm1	22.7162	2.5714	2.84678e-18
Rps19	43.24	2.57005	3.79053e-72
Hacd1	36.9062	2.5611	5.69131e-47
Acat1	42.6918	2.5567	2.45416e-67
Eci2	24.3605	2.55649	3.44461e-20
Phb2	34.3484	2.55347	1.97679e-42
Ddah1	41.5347	2.55294	9.41927e-68
Myl2	98.4775	2.54298	0
Rpl22l1	23.447	2.53126	2.71e-19
Rps26-ps1	26.4312	2.52788	1.0253e-23
Timm17a	27.1011	2.52132	2.02518e-25
Cnot6	35.3228	2.51679	3.81912e-41
Acta2	33.5566	2.51281	2.70147e-43
Dld	25.5177	2.51148	6.49742e-24
Calr	28.8672	2.50455	2.92742e-27
Cox20	27.7101	2.49507	4.83774e-25
Pdia6	22.3508	2.49432	1.2662e-15
Hsd17b4	45.1279	2.47396	3.352e-69
Rps20	29.1717	2.47296	1.23439e-27
Tecr	30.4507	2.46106	1.16678e-32
Rps24	33.8002	2.44578	9.85263e-38
Acot13	37.5761	2.4452	1.04851e-45
Rpl13a	20.4629	2.43272	5.23906e-11
Tmsb4x	60.3532	2.43061	2.15062e-138
Hopx	43.6054	2.41487	7.1301e-57
Pkm	54.9939	2.40782	1.47888e-109
Got2	31.5469	2.40679	3.30315e-30
Nkain2	70.5847	2.40383	5.43345e-155
Vdac2	42.0219	2.36662	1.43126e-54
Eif4a1	30.9988	2.36502	6.24354e-27
Lpl	59.8051	2.36337	2.04703e-120
Psmb2	25.5177	2.35788	5.94097e-18
Mlf1	37.1498	2.35306	6.95204e-41
Heph	36.419	2.34778	1.92591e-39
Rpsa	29.1108	2.33255	3.97369e-23
Serbp1	33.922	2.32583	1.17406e-31
Slc25a11	26.553	2.32406	9.05025e-20
Tecpr2	48.5993	2.32335	2.01625e-72
Csrp3	67.1742	2.31259	2.45906e-162
Sh3bgr	37.9415	2.30078	2.5821e-38
Rpl6	29.3544	2.28184	3.78976e-21
Pnpla7	46.7113	2.27857	1.04821e-66
Rpl17	31.1815	2.27428	4.25683e-25
Hnrnpk	32.3995	2.27314	5.87452e-25
Pln	95.8587	2.2729	0
Ptma	39.7686	2.27141	1.81664e-44
Prkar1a	38.3069	2.26579	1.24605e-40
Rheb	22.8989	2.25633	3.65232e-12
Eif2s2	23.447	2.25249	3.50812e-10
0610012G03Rik	20.4019	2.24444	6.01257e-09
Rpl36	23.3861	2.23823	7.39843e-12
Ywhae	37.8197	2.22042	3.91865e-34
Hba-a2	26.9184	2.20909	2.29735e-07
Ppib	25.6395	2.2084	6.97639e-14
Sumo2	29.5371	2.17469	1.53365e-18
Hn1	37.5152	2.16127	4.80542e-34
Plcb1	35.7491	2.15719	2.66746e-32
Ubc	31.6078	2.15468	2.87315e-22
Eif4g2	31.9732	2.15465	2.24317e-19
Tnnt2	98.6602	2.15231	0
Orc5	23.9951	2.15224	8.70151e-11
Dhrs7c	22.229	2.14297	2.4836e-10
Cav3	23.5688	2.13979	3.35304e-09
Sparc	44.8234	2.13959	9.64866e-54
Ctsb	26.4921	2.13788	3.07694e-13
Hnrnpa2b1	46.0414	2.12847	2.06406e-48
Manf	21.1328	2.1185	1.99623e-06
Serpinh1	36.9671	2.10757	1.22442e-27
Paip2	22.4726	2.10483	2.70623e-07
Hspa5	41.5347	2.10301	1.20969e-37
Hadh	25.335	2.09988	1.25627e-12
Atp1b1	38.0024	2.07943	5.22076e-27
Pnkd	35.4446	2.0623	8.34874e-25
Tnnc1	97.6857	2.05141	0
Ndufs1	37.0889	2.04237	2.50394e-25
Tmed2	28.9281	2.02856	8.41863e-13
Tspan3	21.8027	2.02509	2.9115e-08
Rpl10a	32.0341	2.02072	2.21214e-18
Nrg1	41.2911	2.02041	8.14733e-34
Atp1a1	45.676	2.01615	2.27774e-41
Calu	24.9695	2.01577	4.52802e-07
Tcap	41.8392	2.00838	3.27509e-30

## Sheet: RM-CM4
Supplemental Table 2D. Statistics of upregulated genes in cluster RMCM4
Gene	% Expressing cell in RMCM4	Fold-change	pValue
Gm26699	44.015	2.96541	5.42172e-223
Gm43713	37.8741	2.87847	3.64467e-172
Gm26804	29.2706	2.53363	4.93363e-84
Nr6a1	47.6309	2.53055	8.09375e-178
1600010M07Rik	25.0935	2.49837	9.4742e-60
Cep85l	73.8778	2.45057	0
Gm26916	38.7469	2.44784	1.58517e-109
Dnajc19	24.7818	2.42124	1.61559e-49
Dcn	24.5636	2.31257	4.49415e-37
Crkl	59.7257	2.237	7.05516e-233
Dctn4	30.7045	2.23305	3.67183e-65
Igf2bp3	23.3791	2.21309	1.58376e-39
Gm26733	29.7693	2.16631	1.11195e-59
Lrrtm3	96.3529	2.16149	0
4930556N13Rik	20.7918	2.14854	3.30837e-36
Gm15614	36.2843	2.13949	5.21688e-83
Sorbs2os	45.3865	2.1249	2.8537e-117
P2ry14	21.7581	2.04866	6.57357e-32
Gm26632	37.687	2.03854	1.039e-76
Thap3	26.1534	2.02389	5.61995e-42

## Sheet: RM-CM5
Supplemental Table 2E. Statistics of upregulated genes in cluster RMCM5
Gene	% Expressing cell in RMCM5	Fold-change	pValue
Xirp2	71.087	9.87298	0
Cd44	28.4783	9.52736	1.69693e-177
Ubash3b	20.3261	8.5443	1.88774e-110
Pvt1	23.1522	8.45983	1.61572e-120
Erc2	34.3478	8.27609	9.11201e-192
Serpine1	25.6522	7.71601	1.01765e-132
Uck2	46.413	7.48076	4.13602e-259
Cyr61	38.913	6.42712	1.20199e-178
Hbegf	23.3696	6.42132	1.19247e-98
Clic5	54.0217	5.5647	4.5739e-237
Gmds	28.6957	5.34012	4.99044e-90
Gm13601	42.9348	5.31105	3.35661e-141
Igf2bp2	40.1087	5.18969	5.2918e-123
Crim1	20.3261	5.15479	1.1877e-53
Zfp697	33.1522	5.07175	6.06649e-104
Ell2	26.8478	4.85989	4.26648e-91
Fhl1	35.5435	4.82019	1.09684e-100
Rras2	34.8913	4.68247	4.53422e-101
Ctgf	51.5217	4.67601	3.11784e-178
Fam13b	42.9348	4.63851	4.14669e-134
Tgfb2	27.5	4.47496	3.62382e-68
Erdr1	38.1522	4.46972	1.05107e-97
Myh9	40.6522	4.44038	1.10342e-122
Grk5	45.6522	4.40963	1.9799e-131
Wsb1	38.3696	4.33729	2.69595e-98
Gadd45g	44.0217	4.13659	1.00468e-125
Flnc	45.9783	4.1118	8.14974e-103
Actn1	40	4.10009	1.26148e-102
Rasl11b	37.7174	4.07901	2.7063e-97
Kctd8	29.5652	4.05951	5.29986e-66
Enah	87.0652	3.97558	1.32172e-298
March3	62.7174	3.94485	1.72425e-161
Itga5	42.6087	3.86467	4.19168e-94
Hdac7	27.3913	3.7715	2.9678e-58
Nmrk2	26.6304	3.74391	7.62528e-54
Far1	26.3043	3.74051	2.85734e-44
Atp13a3	31.087	3.73722	9.43912e-70
Nmt2	20.6522	3.72665	1.06029e-39
Igf1r	76.087	3.72513	1.02977e-227
Arhgap23	34.1304	3.63674	1.37016e-71
Tpd52	28.913	3.57924	3.60095e-56
Tlr4	53.913	3.55025	5.01619e-135
2810474O19Rik	25.8696	3.51463	1.27653e-40
Cald1	46.6304	3.46958	3.84554e-92
Qsox1	21.8478	3.43947	2.43151e-36
Chka	21.413	3.39724	6.5932e-27
Ier3	21.5217	3.34355	9.90643e-35
Tns3	21.413	3.31729	2.83116e-35
Wnt5b	28.913	3.28412	3.80929e-49
Rapgef1	31.5217	3.27233	1.21457e-50
Nt5e	24.1304	3.2286	1.20321e-44
Gm13481	30.4348	3.22814	5.48731e-57
Large	85.6522	3.22496	5.67603e-233
Kctd16	20.7609	3.1816	8.16652e-22
Zc3h7a	27.2826	3.18004	1.55705e-44
Picalm	57.2826	3.1709	9.1021e-119
Ppme1	24.3478	3.15314	2.77486e-37
Fam198b	45.6522	3.1189	3.29261e-81
Dgkd	21.5217	3.10783	2.04213e-30
Rassf1	20.7609	3.09448	1.85016e-31
Sacs	25	3.0691	1.64297e-36
Tspan9	44.0217	3.03978	2.57063e-71
Ube2e2	62.8261	3.01619	2.80898e-126
Rtn4	61.1957	2.98625	2.85956e-110
B3galt1	34.8913	2.98516	5.32206e-37
Man1a	23.6957	2.96766	5.25351e-28
Uso1	20.1087	2.96294	1.06902e-24
Nppb	77.1739	2.94703	7.04869e-175
Iqgap1	45.1087	2.94288	6.50461e-72
Rnf19a	21.087	2.92807	4.22035e-26
Ankrd10	47.8261	2.8939	7.37619e-80
Msn	44.2391	2.88033	1.19939e-74
Ptpn12	38.0435	2.87183	4.74589e-57
Zak	67.5	2.82983	2.85311e-133
Ttc37	20.5435	2.8127	4.54118e-28
Ppm1e	67.0652	2.8085	3.10955e-134
Ipo5	20.1087	2.80272	7.62629e-23
Uhrf1bp1l	24.8913	2.79735	1.0265e-30
Gls	26.8478	2.79225	1.96328e-31
Peak1	45.4348	2.79086	1.03879e-63
Nuak1	22.2826	2.75006	3.55042e-26
1110002E22Rik	27.0652	2.72923	5.5324e-28
Agfg1	25.2174	2.72226	4.06822e-27
Col4a1	44.0217	2.72155	3.65964e-68
Vegfa	61.5217	2.71297	5.68531e-79
Mcc	22.2826	2.71082	2.17939e-23
Pfkp	37.5	2.70153	2.15816e-43
Kcnq5	50.3261	2.65289	5.39691e-61
Creb5	50.6522	2.62873	3.77463e-71
Klf7	29.7826	2.62	2.69979e-32
Lmna	25.2174	2.61119	1.52321e-25
Fndc3b	47.2826	2.60771	1.12217e-63
Tsix	33.587	2.58582	1.15216e-46
Lamc1	36.3043	2.58089	2.42961e-37
Herc4	40.8696	2.57322	1.09605e-48
Mical2	55.5435	2.56648	8.63878e-88
Anxa2	22.0652	2.53683	4.89055e-17
Ankrd1	94.0217	2.52448	3.00331e-226
Myo9b	26.087	2.50018	3.31533e-30
Fat1	30.6522	2.49348	2.90352e-32
Spata5	21.6304	2.49146	1.5609e-20
Mpp5	25.9783	2.48826	2.96406e-24
Actn4	48.913	2.48378	1.7638e-63
Agap1	26.6304	2.46915	1.61765e-23
Ptbp2	40.6522	2.45081	5.01174e-47
Rock2	64.6739	2.44301	3.19949e-90
Lrrc2	28.2609	2.4404	3.42284e-31
Snd1	34.2391	2.43881	3.4288e-34
Adamtsl5	45.6522	2.43512	1.02251e-60
Sorbs2	96.8478	2.43185	1.61986e-267
Tln1	20.9783	2.41936	1.32908e-14
Rbm25	68.587	2.41549	1.92894e-112
Slc6a6	27.9348	2.40911	6.67396e-25
Unc13b	35.6522	2.4066	1.56839e-37
Tlcd2	32.3913	2.40164	7.53258e-36
Nrap	50.3261	2.40019	1.4414e-52
Usp47	51.3043	2.39921	1.58614e-63
Ascc3	33.3696	2.39903	3.43939e-31
Dpysl3	47.8261	2.38997	1.67372e-55
Hsp90b1	40.7609	2.38691	2.37681e-29
Map1b	20.1087	2.38175	4.95404e-13
Sertad2	24.5652	2.36006	3.16413e-21
Slc25a36	42.0652	2.32791	3.23528e-41
Tsc22d2	30.8696	2.32517	7.52677e-26
Zfp568	33.6957	2.32072	4.54414e-31
Arid5b	38.4783	2.32064	2.79339e-34
Neat1	94.2391	2.28659	1.20577e-200
Map2k1	20.2174	2.27549	7.97277e-11
Cab39	24.3478	2.24317	7.10716e-17
Xpo6	29.0217	2.22635	9.67314e-25
Ahnak	26.5217	2.22581	5.69685e-17
Pcgf5	35.9783	2.22277	3.86276e-29
Plec	28.4783	2.22121	2.77955e-22
Flna	21.413	2.21102	7.89761e-15
Tgm2	22.1739	2.20816	1.01499e-11
Malt1	39.3478	2.20684	1.60617e-30
Gbe1	26.6304	2.17493	1.43617e-10
Dst	70.5435	2.16885	1.63032e-91
Rcan1	20.5435	2.16483	3.50944e-12
Ammecr1	31.6304	2.16094	4.4847e-21
Airn	91.9565	2.15694	1.00239e-171
Utrn	59.4565	2.15464	3.70713e-65
Gm26917	51.7391	2.14905	7.34524e-58
Ifrd1	32.9348	2.14736	1.49989e-20
Kpna4	23.4783	2.14368	1.79681e-14
Hk2	28.913	2.13369	9.0545e-21
Fam49b	32.0652	2.13244	2.88187e-21
Ccnl1	31.5217	2.1319	4.48158e-22
Col4a2	43.0435	2.12241	7.62555e-38
Slc38a2	74.1304	2.11419	3.48756e-75
Rlf	29.4565	2.10471	1.17269e-20
Pdlim7	22.9348	2.10377	9.83183e-15
Synpo2l	35.2174	2.09968	4.33843e-26
Myo18b	51.9565	2.08434	1.36745e-44
2010111I01Rik	77.3913	2.07874	3.86318e-105
Spag9	37.8261	2.07151	1.03417e-25
Trio	30.7609	2.05551	6.8067e-19
Atf4	20.3261	2.0511	8.23153e-11
Memo1	22.0652	2.04758	4.34881e-12
Ube2d3	47.0652	2.03807	1.8758e-36
Sec63	21.7391	2.02618	2.7474e-10
Nktr	45.3261	2.01501	8.71286e-33
Shb	27.7174	2.01051	9.67122e-18
Hecw2	27.8261	2.01033	1.91608e-15
Mbnl2	63.3696	2.00696	2.19398e-58

## Sheet: RM-CM6
Supplemental Table 2F. Statistics of upregulated genes in cluster RMCM6
Gene	% Expressing cell in RMCM6	Fold-change	pValue
Scaf1	20.695	3.66857	2.84111e-157
Ggnbp1	51.2854	3.64079	0
Smtn	55.8326	3.21005	0
Lgals4	21.8189	3.07542	1.50247e-130
Brpf3	29.1306	2.75093	2.27805e-143
Thrb	25.6039	2.52112	2.75205e-129
Rnf207	57.3311	2.40923	0
Mhrt	75.8688	2.39219	0
Gpcpd1	50.6782	2.30196	2.21623e-283
Nr3c2	38.2638	2.23408	2.40106e-155
Itgb6	23.6662	2.19512	8.16245e-81
Kcnd2	60.3798	2.18355	0
Stam2	62.0592	2.14718	0
Dhrs11	21.4055	2.14398	9.82649e-49
Cmss1	63.0022	2.13233	0
Rbfox1	50.3423	2.13162	1.1666e-245
Rilpl1	23.1624	2.12486	2.69981e-46
Mcmbp	21.4959	2.10461	1.18346e-43
Atcayos	56.6852	2.10319	5.54068e-294
Chkb	33.9233	2.02866	4.13566e-81
Tox	24.3121	2.0272	4.48296e-49
Eps15l1	29.0531	2.02209	2.62596e-62
Rsrp1	81.4365	2.01963	0
Coro6	47.5778	2.01209	3.40737e-176
Fabp12	29.0402	2.00282	4.65252e-72

## Sheet: RM-CM7
Supplemental Table 2G. Statistics of upregulated genes in cluster RMCM7
Gene	% Expressing cell in RMCM7	Fold-change	pValue
Spp1	30.2686	3.71789	0
Tsix	36.6654	3.35704	0
Limch1	61.8239	3.13629	0
Tlr4	47.0347	3.0125	0
Gm13481	26.1843	2.99306	2.81821e-195
Clic5	32.2827	2.62177	3.37393e-226
Tmem117	27.6576	2.58159	5.06027e-213
Xirp2	47.9299	2.51148	0
Myo9b	25.9418	2.49581	3.20446e-166
Dmpk	47.9672	2.39744	0
Vegfa	68.0343	2.37896	0
Crkl	66.2999	2.36789	0
Erdr1	28.0679	2.35108	3.12963e-165
Adamtsl5	43.5658	2.21532	3.11801e-244
Mapt	27.7881	2.19881	1.64876e-168
Itga9	34.7445	2.1696	5.17276e-185
Ankrd10	41.589	2.12557	1.89995e-209
Fbxo40	27.154	2.12178	1.12561e-122
Magi2	38.5117	2.11833	3.33338e-170
Enah	71.8575	2.10561	0
Grip2	23.5546	2.10251	1.50362e-110
Tlcd2	30.884	2.09238	1.06454e-151
Fstl4	29.8396	2.04685	4.88385e-115
Scn5a	56.0052	2.04455	1.68246e-273
Plekha6	23.2562	2.01665	1.40759e-100
Prkg1	82.0776	2.01556	0
Thrb	32.2268	2.01228	1.57947e-189
Wnt5b	22.6968	2.01014	2.78716e-94
Astn2	55.0914	2.00564	7.05749e-239
