# Supplementary material for: RNA-Binding Protein Signature in Proliferative Cardiomyocytes: A Cross-Species Meta-Analysis from Mouse, Pig, and Human Transcriptomic Profiling Data
Source: Biomolecules. 2025 Feb 19;15(2):310. doi: 10.3390/biom15020310 (PMC11853426; doi:10.3390/biom15020310)
Supplement: Supplementary file 1 [file biomolecules-15-00310-s001.zip › Supplemental table S3 - mouse cluster GO.xlsx]

## Sheet: RM-CM1
Supplemental Table 3A. Enriched pathways and biological processes in cluster RMCM1
Pathway and biological processes	p-Value
GO:0022626~cytosolic ribosome	2.8926e-67
GO:0002181~cytoplasmic translation	2.56683e-61
GO:0005840~ribosome	4.26914e-50
GO:0003735~structural constituent of ribosome	1.86038e-48
GO:1990904~ribonucleoprotein complex	6.55508e-49
GO:0006412~translation	3.24474e-38
GO:0045202~synapse	1.26784e-35
GO:0098794~postsynapse	2.12406e-35
GO:0140242~translation at postsynapse	8.78795e-32
mmu03010:Ribosome	3.50674e-31
GO:0140236~translation at presynapse	3.52209e-30
mmu05171:Coronavirus disease - COVID-19	5.82115e-27
GO:0022625~cytosolic large ribosomal subunit	4.72298e-27
GO:0022627~cytosolic small ribosomal subunit	6.02716e-23
GO:0098793~presynapse	2.13694e-21
GO:0015935~small ribosomal subunit	7.95761e-20
GO:0003723~RNA binding	5.92797e-17
GO:0042274~ribosomal small subunit biogenesis	2.59108e-15
GO:0005730~nucleolus	2.97926e-13
GO:0043209~myelin sheath	3.38277e-12
GO:0032040~small-subunit processome	4.47054e-12
GO:0032991~protein-containing complex	8.96431e-12
GO:0005856~cytoskeleton	2.8155e-11
GO:0036464~cytoplasmic ribonucleoprotein granule	9.68279e-10
GO:0014069~postsynaptic density	1.65745e-09
GO:0062023~collagen-containing extracellular matrix	5.04522e-09
GO:0043066~negative regulation of apoptotic process	9.56417e-08
GO:0005200~structural constituent of cytoskeleton	3.96782e-08
GO:0015934~large ribosomal subunit	1.78889e-08
GO:0051082~unfolded protein binding	2.39994e-07
GO:0044297~cell body	5.78735e-08
GO:0000028~ribosomal small subunit assembly	8.3918e-07
GO:0006364~rRNA processing	8.52508e-07
GO:0098978~glutamatergic synapse	7.03415e-08
GO:1990948~ubiquitin ligase inhibitor activity	4.73864e-07
mmu05132:Salmonella infection	5.00722e-07
GO:0031625~ubiquitin protein ligase binding	7.11259e-07
GO:0008284~positive regulation of cell population proliferation	3.89724e-06
GO:0005783~endoplasmic reticulum	5.35487e-07
GO:0042802~identical protein binding	2.3135e-06
GO:0019904~protein domain specific binding	2.66008e-06
GO:0050821~protein stabilization	1.90128e-05
GO:0030235~nitric-oxide synthase regulator activity	5.33501e-06
GO:0019901~protein kinase binding	5.88461e-06
GO:0044183~protein folding chaperone	5.88461e-06
GO:0003729~mRNA binding	5.88461e-06
GO:0005874~microtubule	3.02241e-06
GO:0019843~rRNA binding	6.85795e-06
GO:0007017~microtubule-based process	4.18753e-05
GO:0006457~protein folding	4.71483e-05
GO:0042273~ribosomal large subunit biogenesis	5.01038e-05
GO:0005178~integrin binding	1.6158e-05
GO:0007015~actin filament organization	9.64828e-05
GO:0044325~transmembrane transporter binding	3.03312e-05
GO:0005576~extracellular region	1.73633e-05
GO:0016363~nuclear matrix	1.73633e-05
GO:0048027~mRNA 5'-UTR binding	3.03312e-05
GO:0003746~translation elongation factor activity	3.03312e-05
GO:0044877~protein-containing complex binding	3.93895e-05
GO:0030017~sarcomere	3.01641e-05
GO:0005525~GTP binding	4.64124e-05
GO:0003779~actin binding	4.64124e-05
GO:0140662~ATP-dependent protein folding chaperone	6.36068e-05
GO:0008097~5S rRNA binding	6.36068e-05
GO:0048471~perinuclear region of cytoplasm	4.6408e-05
GO:0140297~DNA-binding transcription factor binding	7.47164e-05
GO:0030027~lamellipodium	7.14541e-05
GO:0005615~extracellular space	9.8063e-05
GO:0005654~nucleoplasm	0.000103543
GO:0061077~chaperone-mediated protein folding	0.00108426
GO:0009612~response to mechanical stimulus	0.0012095
GO:0042470~melanosome	0.000147145
GO:0009615~response to virus	0.00131243
GO:0000027~ribosomal large subunit assembly	0.00147896
GO:0032355~response to estradiol	0.00151853
GO:0010628~positive regulation of gene expression	0.00154702
GO:0042026~protein refolding	0.00155656
GO:0045121~membrane raft	0.000227715
GO:0001725~stress fiber	0.000230763
GO:0009986~cell surface	0.000242268
GO:0030018~Z disc	0.000270759
GO:0043524~negative regulation of neuron apoptotic process	0.00237708
GO:0050998~nitric-oxide synthase binding	0.000641022
GO:0006414~translational elongation	0.00316969
GO:0015629~actin cytoskeleton	0.000568345
GO:0005509~calcium ion binding	0.000880838
GO:0005201~extracellular matrix structural constituent	0.00156735
mmu04820:Cytoskeleton in muscle cells	0.00660951
GO:0005938~cell cortex	0.00148475
mmu04510:Focal adhesion	0.00660951
GO:0003924~GTPase activity	0.00297084
GO:0003697~single-stranded DNA binding	0.00325723
GO:0019899~enzyme binding	0.00384938
GO:0043197~dendritic spine	0.00299305
GO:0005925~focal adhesion	0.0031072
GO:0005604~basement membrane	0.00319877
GO:0000166~nucleotide binding	0.00496023
GO:0042981~regulation of apoptotic process	0.0262172
GO:0000278~mitotic cell cycle	0.0304122
GO:0051015~actin filament binding	0.00668966
GO:0019900~kinase binding	0.00674017
GO:0006096~glycolytic process	0.0364457
mmu05012:Parkinson disease	0.0261783
GO:0000785~chromatin	0.00675652
GO:0048306~calcium-dependent protein binding	0.0102235
GO:0016853~isomerase activity	0.0134852
GO:0005884~actin filament	0.0121036
GO:0098685~Schaffer collateral - CA1 synapse	0.0121036
GO:0001726~ruffle	0.0142267
GO:0005813~centrosome	0.0142267
GO:0005102~signaling receptor binding	0.0234861
GO:0042803~protein homodimerization activity	0.0252305
GO:0008092~cytoskeletal protein binding	0.0259483
GO:0042393~histone binding	0.0324446
GO:0046982~protein heterodimerization activity	0.0352236
GO:0003725~double-stranded RNA binding	0.0422418
GO:0030426~growth cone	0.0318677
GO:0030425~dendrite	0.0318677
GO:0043025~neuronal cell body	0.0455773

## Sheet: RM-CM2
Supplemental Table 3B. Enriched pathways and biological processes in cluster RMCM2
Pathway and biological processes	p-Value
GO:0005739~mitochondrion	2.08678e-127
GO:0005743~mitochondrial inner membrane	2.94028e-107
mmu05012:Parkinson disease	3.39199e-66
mmu05016:Huntington disease	8.69765e-61
GO:0005829~cytosol	9.56794e-60
GO:1990904~ribonucleoprotein complex	9.56794e-60
mmu05020:Prion disease	3.3706e-56
GO:0005840~ribosome	3.90836e-55
GO:0043209~myelin sheath	5.91891e-54
GO:0070469~respirasome	3.34885e-51
GO:0003735~structural constituent of ribosome	3.67204e-50
GO:0005737~cytoplasm	1.21085e-49
GO:0006412~translation	5.75711e-46
mmu00190:Oxidative phosphorylation	1.96441e-47
mmu05014:Amyotrophic lateral sclerosis	3.81297e-45
mmu05022:Pathways of neurodegeneration - multiple diseases	4.4974e-44
mmu05010:Alzheimer disease	8.21115e-44
GO:0042776~proton motive force-driven mitochondrial ATP synthesis	8.67165e-37
mmu05415:Diabetic cardiomyopathy	1.74495e-37
mmu04932:Non-alcoholic fatty liver disease	3.81177e-36
GO:0009060~aerobic respiration	2.20146e-34
mmu05208:Chemical carcinogenesis - reactive oxygen species	6.19698e-35
mmu04714:Thermogenesis	7.24634e-33
GO:0005515~protein binding	5.58692e-30
GO:0032981~mitochondrial respiratory chain complex I assembly	5.03118e-28
GO:0032543~mitochondrial translation	5.17157e-27
GO:0022626~cytosolic ribosome	3.54571e-26
GO:0002181~cytoplasmic translation	1.33417e-24
GO:0005759~mitochondrial matrix	1.63064e-24
GO:0003723~RNA binding	7.96921e-22
GO:0051082~unfolded protein binding	3.44351e-21
GO:0005634~nucleus	2.6425e-21
mmu03010:Ribosome	2.82876e-21
GO:0006457~protein folding	4.8587e-19
GO:0000502~proteasome complex	2.72294e-18
mmu01200:Carbon metabolism	8.52206e-17
GO:0005762~mitochondrial large ribosomal subunit	2.13073e-16
GO:0045202~synapse	3.06808e-16
GO:0016491~oxidoreductase activity	1.28231e-15
GO:0005751~mitochondrial respiratory chain complex IV	5.6651e-16
GO:0031966~mitochondrial membrane	1.86506e-15
GO:0006120~mitochondrial electron transport, NADH to ubiquinone	1.89864e-14
GO:0031625~ubiquitin protein ligase binding	1.0098e-14
mmu01100:Metabolic pathways	5.77179e-15
mmu03050:Proteasome	1.63477e-14
mmu04723:Retrograde endocannabinoid signaling	1.63477e-14
GO:0005654~nucleoplasm	5.54682e-14
GO:0022625~cytosolic large ribosomal subunit	9.16923e-14
GO:0006122~mitochondrial electron transport, ubiquinol to cytochrome c	1.51611e-12
GO:0022627~cytosolic small ribosomal subunit	2.00071e-13
GO:0044183~protein folding chaperone	1.10903e-12
GO:0006099~tricarboxylic acid cycle	2.46472e-12
GO:0042802~identical protein binding	2.24136e-12
GO:0140242~translation at postsynapse	5.99053e-12
GO:0005839~proteasome core complex	8.31156e-13
GO:0140236~translation at presynapse	6.87077e-11
GO:0140662~ATP-dependent protein folding chaperone	4.0192e-11
GO:0005750~mitochondrial respiratory chain complex III	1.81564e-11
GO:0006979~response to oxidative stress	1.38045e-10
GO:0015935~small ribosomal subunit	6.74956e-11
GO:0005763~mitochondrial small ribosomal subunit	1.25558e-10
GO:0006123~mitochondrial electron transport, cytochrome c to oxygen	1.03575e-09
GO:0050821~protein stabilization	1.17389e-09
mmu00020:Citrate cycle (TCA cycle)	2.08164e-10
mmu04260:Cardiac muscle contraction	2.08164e-10
GO:0098794~postsynapse	4.84272e-10
GO:0005730~nucleolus	5.20148e-10
GO:0019899~enzyme binding	2.25237e-09
GO:0003746~translation elongation factor activity	3.07194e-09
GO:0005761~mitochondrial ribosome	5.16986e-09
GO:0032991~protein-containing complex	5.29286e-09
GO:0043066~negative regulation of apoptotic process	6.78249e-08
GO:0043161~proteasome-mediated ubiquitin-dependent protein catabolic process	1.09145e-07
GO:0044297~cell body	2.86465e-08
GO:0003954~NADH dehydrogenase activity	8.87211e-08
GO:0008137~NADH dehydrogenase (ubiquinone) activity	8.87211e-08
GO:0006635~fatty acid beta-oxidation	2.96369e-07
GO:0051536~iron-sulfur cluster binding	1.37913e-07
GO:0044877~protein-containing complex binding	1.70709e-07
GO:0016853~isomerase activity	1.70709e-07
GO:0061077~chaperone-mediated protein folding	5.53345e-07
GO:0042645~mitochondrial nucleoid	1.23385e-07
mmu05017:Spinocerebellar ataxia	8.56682e-08
GO:0005741~mitochondrial outer membrane	1.29952e-07
GO:0003824~catalytic activity	3.41725e-07
GO:0051603~proteolysis involved in protein catabolic process	1.34209e-06
GO:0005783~endoplasmic reticulum	3.01612e-07
GO:0051287~NAD binding	8.10256e-07
GO:0003729~mRNA binding	8.10256e-07
GO:1904851~positive regulation of establishment of protein localization to telomere	2.34123e-06
GO:0005832~chaperonin-containing T-complex	3.6701e-07
GO:0006631~fatty acid metabolic process	2.34123e-06
mmu00620:Pyruvate metabolism	2.97341e-07
mmu00071:Fatty acid degradation	3.03664e-07
GO:0098793~presynapse	5.48908e-07
GO:0000166~nucleotide binding	1.34178e-06
GO:0007017~microtubule-based process	4.49168e-06
GO:0019774~proteasome core complex, beta-subunit complex	7.46097e-07
mmu00280:Valine, leucine and isoleucine degradation	1.03556e-06
GO:0051920~peroxiredoxin activity	3.36371e-06
GO:0006414~translational elongation	1.00557e-05
GO:0005758~mitochondrial intermembrane space	1.76083e-06
mmu00010:Glycolysis / Gluconeogenesis	1.29017e-06
GO:0016282~eukaryotic 43S preinitiation complex	3.18086e-06
GO:0051537~2 iron, 2 sulfur cluster binding	7.41944e-06
GO:0004601~peroxidase activity	8.54877e-06
GO:0034709~methylosome	4.21769e-06
GO:0006413~translational initiation	2.95107e-05
GO:0005525~GTP binding	1.07151e-05
GO:0042274~ribosomal small subunit biogenesis	4.04502e-05
GO:0003924~GTPase activity	1.34855e-05
GO:0019904~protein domain specific binding	2.73106e-05
GO:0045333~cellular respiration	9.14093e-05
GO:0061621~canonical glycolysis	9.14093e-05
GO:0140824~thioredoxin-dependent peroxiredoxin activity	3.02694e-05
GO:0022624~proteasome accessory complex	1.60189e-05
GO:0051881~regulation of mitochondrial membrane potential	0.000108755
GO:0022904~respiratory electron transport chain	0.000109423
GO:0000028~ribosomal small subunit assembly	0.000117801
GO:0006103~2-oxoglutarate metabolic process	0.000117801
GO:0033290~eukaryotic 48S preinitiation complex	2.29873e-05
GO:0003743~translation initiation factor activity	4.75136e-05
GO:0036464~cytoplasmic ribonucleoprotein granule	2.52339e-05
GO:0005874~microtubule	2.52339e-05
GO:0008380~RNA splicing	0.000180048
GO:0045727~positive regulation of translation	0.000199514
GO:0006397~mRNA processing	0.000199514
GO:0034599~cellular response to oxidative stress	0.000199514
GO:0016020~membrane	5.03292e-05
GO:0042026~protein refolding	0.000281923
GO:0045454~cell redox homeostasis	0.000371704
mmu01230:Biosynthesis of amino acids	6.46621e-05
GO:0005681~spliceosomal complex	8.99777e-05
mmu05171:Coronavirus disease - COVID-19	6.94315e-05
GO:0007339~binding of sperm to zona pellucida	0.000432748
GO:0006886~intracellular protein transport	0.000432748
GO:0030235~nitric-oxide synthase regulator activity	0.000184363
GO:0008379~thioredoxin peroxidase activity	0.000184363
GO:0008097~5S rRNA binding	0.00019212
GO:0042775~mitochondrial ATP synthesis coupled electron transport	0.000494973
GO:0005665~RNA polymerase II, core complex	0.000109508
GO:0032212~positive regulation of telomere maintenance via telomerase	0.000510063
GO:0000398~mRNA splicing, via spliceosome	0.000531853
GO:0043524~negative regulation of neuron apoptotic process	0.000533913
mmu01210:2-Oxocarboxylic acid metabolism	9.74491e-05
GO:0008637~apoptotic mitochondrial changes	0.00054433
GO:0010498~proteasomal protein catabolic process	0.000567488
GO:0016209~antioxidant activity	0.000286555
GO:0015031~protein transport	0.000610534
GO:0016192~vesicle-mediated transport	0.000610534
GO:0019773~proteasome core complex, alpha-subunit complex	0.000192475
GO:0005852~eukaryotic translation initiation factor 3 complex	0.000220537
GO:0006915~apoptotic process	0.000935917
GO:0019843~rRNA binding	0.000489222
GO:0071013~catalytic step 2 spliceosome	0.000284902
GO:0003697~single-stranded DNA binding	0.000590321
GO:0140297~DNA-binding transcription factor binding	0.000678485
GO:0000387~spliceosomal snRNP assembly	0.0015784
GO:0031674~I band	0.000390881
GO:0034719~SMN-Sm protein complex	0.000391903
mmu00640:Propanoate metabolism	0.000365329
GO:0005689~U12-type spliceosomal complex	0.000460582
GO:1990446~U1 snRNP binding	0.000856609
GO:0031386~protein tag activity	0.000856609
GO:0051131~chaperone-mediated protein complex assembly	0.00211466
GO:0016616~oxidoreductase activity, acting on the CH-OH group of donors, NAD or NADP as acceptor	0.000919735
GO:0043022~ribosome binding	0.00114556
GO:0048471~perinuclear region of cytoplasm	0.000674309
GO:0005687~U4 snRNP	0.000731788
GO:0002199~zona pellucida receptor complex	0.000731788
GO:0000932~P-body	0.000816932
GO:0006629~lipid metabolic process	0.00384473
GO:0098978~glutamatergic synapse	0.000905323
GO:0000062~fatty-acyl-CoA binding	0.00170289
GO:0005686~U2 snRNP	0.000981632
GO:0006096~glycolytic process	0.00438696
GO:1905907~negative regulation of amyloid fibril formation	0.00438696
GO:0019941~modification-dependent protein catabolic process	0.00438696
GO:1904874~positive regulation of telomerase RNA localization to Cajal body	0.00453359
GO:0032040~small-subunit processome	0.00127728
GO:0006094~gluconeogenesis	0.00545772
GO:0046540~U4/U6 x U5 tri-snRNP complex	0.00136858
GO:0046166~glyceraldehyde-3-phosphate biosynthetic process	0.00590719
GO:0007005~mitochondrion organization	0.0069395
GO:0002082~regulation of oxidative phosphorylation	0.00785911
GO:0016829~lyase activity	0.00367393
GO:0009055~electron transfer activity	0.00445104
GO:0031369~translation initiation factor binding	0.00445104
GO:0015934~large ribosomal subunit	0.0025393
GO:0014069~postsynaptic density	0.00256122
mmu01212:Fatty acid metabolism	0.00273781
GO:0071005~U2-type precatalytic spliceosome	0.00302217
GO:0016887~ATP hydrolysis activity	0.00578129
GO:0006888~endoplasmic reticulum to Golgi vesicle-mediated transport	0.0131526
GO:0003985~acetyl-CoA C-acetyltransferase activity	0.00578129
GO:0019430~removal of superoxide radicals	0.0131526
GO:0001732~formation of cytoplasmic translation initiation complex	0.0131526
GO:0005682~U5 snRNP	0.00316737
GO:0006105~succinate metabolic process	0.0132379
GO:0006102~isocitrate metabolic process	0.0132379
GO:0016272~prefoldin complex	0.00323207
GO:0009408~response to heat	0.0135346
GO:0042744~hydrogen peroxide catabolic process	0.0162371
GO:0005684~U2-type spliceosomal complex	0.00403384
GO:0042981~regulation of apoptotic process	0.0166005
GO:0030018~Z disc	0.00447672
GO:0042542~response to hydrogen peroxide	0.0186526
GO:0050815~phosphoserine residue binding	0.00871759
GO:0070180~large ribosomal subunit rRNA binding	0.00871759
GO:0071007~U2-type catalytic step 2 spliceosome	0.00463334
GO:0019752~carboxylic acid metabolic process	0.0192361
GO:0000428~DNA-directed RNA polymerase complex	0.00525595
GO:0001889~liver development	0.0215858
GO:0051087~protein-folding chaperone binding	0.0106649
GO:0008104~protein localization	0.0227968
GO:1903427~negative regulation of reactive oxygen species biosynthetic process	0.0227968
GO:0006364~rRNA processing	0.0227968
GO:0005685~U1 snRNP	0.00575893
GO:0043292~contractile muscle fiber	0.00575893
GO:0001055~RNA polymerase II activity	0.0120993
GO:0016651~oxidoreductase activity, acting on NAD(P)H	0.0120993
mmu03420:Nucleotide excision repair	0.00711767
GO:0097250~mitochondrial respirasome assembly	0.0259728
GO:0006086~acetyl-CoA biosynthetic process from pyruvate	0.0259728
GO:0042743~hydrogen peroxide metabolic process	0.0259728
GO:0030150~protein import into mitochondrial matrix	0.0264197
GO:0034605~cellular response to heat	0.0282231
GO:0031647~regulation of protein stability	0.0314414
mmu05134:Legionellosis	0.00885559
GO:0006119~oxidative phosphorylation	0.0338749
GO:0070863~positive regulation of protein exit from endoplasmic reticulum	0.0338749
GO:0007021~tubulin complex assembly	0.0338749
GO:0005838~proteasome regulatory particle	0.00950406
GO:0032435~negative regulation of proteasomal ubiquitin-dependent protein catabolic process	0.0350194
GO:0005200~structural constituent of cytoskeleton	0.0185497
GO:0050660~flavin adenine dinucleotide binding	0.0192838
GO:0031072~heat shock protein binding	0.0192838
mmu04137:Mitophagy - animal	0.0111616
GO:0044325~transmembrane transporter binding	0.0201508
GO:0008177~succinate dehydrogenase (quinone) activity	0.0202572
GO:1902958~positive regulation of mitochondrial electron transport, NADH to ubiquinone	0.0427171
GO:0005853~eukaryotic translation elongation factor 1 complex	0.0120819
GO:0003925~G protein activity	0.0207786
GO:0010667~negative regulation of cardiac muscle cell apoptotic process	0.0436198
GO:0009410~response to xenobiotic stimulus	0.0438995
GO:1990229~iron-sulfur cluster assembly complex	0.0125031
GO:0070182~DNA polymerase binding	0.0221489
GO:1902494~catalytic complex	0.013646
GO:0043025~neuronal cell body	0.013646
GO:0016627~oxidoreductase activity, acting on the CH-CH group of donors	0.0251884
GO:0003995~acyl-CoA dehydrogenase activity	0.0251884
GO:0050786~RAGE receptor binding	0.0251884
GO:0000785~chromatin	0.0171457
GO:0051539~4 iron, 4 sulfur cluster binding	0.028354
mmu00630:Glyoxylate and dicarboxylate metabolism	0.0183314
GO:0019003~GDP binding	0.0292957
GO:0005680~anaphase-promoting complex	0.0179062
GO:0003713~transcription coactivator activity	0.0303783
GO:0008540~proteasome regulatory particle, base subcomplex	0.0196265
GO:0047134~protein-disulfide reductase (NAD(P)H) activity	0.03433
mmu05132:Salmonella infection	0.0229933
GO:0017053~transcription repressor complex	0.0235534
GO:0008250~oligosaccharyltransferase complex	0.023961
GO:0030234~enzyme regulator activity	0.0399473
GO:0005507~copper ion binding	0.0399548
mmu04141:Protein processing in endoplasmic reticulum	0.0283284
GO:0005635~nuclear envelope	0.029475
GO:0030017~sarcomere	0.0305356
GO:0005813~centrosome	0.0307656
GO:0001540~amyloid-beta binding	0.0494618
GO:0005622~intracellular anatomical structure	0.0318483
GO:0008121~ubiquinol-cytochrome-c reductase activity	0.0494618
GO:0010856~adenylate cyclase activator activity	0.0494618
GO:0097100~supercoiled DNA binding	0.0494618
GO:0008308~voltage-gated monoatomic anion channel activity	0.0494618
GO:1990932~5.8S rRNA binding	0.0494618
GO:0004165~delta(3)-delta(2)-enoyl-CoA isomerase activity	0.0494618
GO:0042470~melanosome	0.0413962
GO:0005875~microtubule associated complex	0.0433894
GO:0008021~synaptic vesicle	0.0451423
GO:0071011~precatalytic spliceosome	0.0466912
GO:0097526~spliceosomal tri-snRNP complex	0.0466912

## Sheet: RM-CM3
Supplemental Table 3C. Enriched pathways and biological processes in cluster RMCM3
Pathway and biological processes	p-Value
GO:0005739~mitochondrion	1.77889e-98
GO:0005743~mitochondrial inner membrane	3.07489e-87
GO:0070469~respirasome	2.63321e-67
mmu05012:Parkinson disease	4.40267e-60
mmu00190:Oxidative phosphorylation	2.96721e-55
mmu05415:Diabetic cardiomyopathy	7.1136e-55
GO:0022626~cytosolic ribosome	4.16718e-53
mmu05020:Prion disease	3.03509e-53
GO:0043209~myelin sheath	1.38518e-52
GO:0005840~ribosome	1.38518e-52
GO:0002181~cytoplasmic translation	8.02962e-51
GO:0003735~structural constituent of ribosome	8.91386e-51
mmu04932:Non-alcoholic fatty liver disease	2.14184e-48
GO:0042776~proton motive force-driven mitochondrial ATP synthesis	7.39619e-47
mmu05016:Huntington disease	5.40404e-48
GO:0006412~translation	1.53008e-45
GO:1990904~ribonucleoprotein complex	3.92103e-46
mmu05208:Chemical carcinogenesis - reactive oxygen species	8.20207e-46
GO:0009060~aerobic respiration	1.98456e-44
mmu05010:Alzheimer disease	1.67849e-44
mmu04714:Thermogenesis	1.52144e-43
mmu05014:Amyotrophic lateral sclerosis	1.22606e-41
mmu05022:Pathways of neurodegeneration - multiple diseases	2.54267e-41
GO:0005829~cytosol	4.13573e-37
GO:0032981~mitochondrial respiratory chain complex I assembly	3.84113e-33
mmu03010:Ribosome	8.29295e-27
GO:0140242~translation at postsynapse	5.13867e-25
GO:0140236~translation at presynapse	1.30523e-23
GO:0098794~postsynapse	6.88765e-24
GO:0022627~cytosolic small ribosomal subunit	2.56536e-23
GO:0005737~cytoplasm	6.1741e-23
mmu04260:Cardiac muscle contraction	3.60661e-23
GO:0022625~cytosolic large ribosomal subunit	2.07417e-21
GO:0005751~mitochondrial respiratory chain complex IV	3.0386e-21
GO:0006120~mitochondrial electron transport, NADH to ubiquinone	9.5419e-20
mmu04723:Retrograde endocannabinoid signaling	8.05732e-21
GO:0005515~protein binding	1.83904e-18
GO:0045202~synapse	4.2218e-19
mmu05171:Coronavirus disease - COVID-19	9.95698e-19
GO:0031966~mitochondrial membrane	2.43015e-17
GO:0016491~oxidoreductase activity	1.76256e-16
GO:0006099~tricarboxylic acid cycle	1.34363e-15
mmu01100:Metabolic pathways	1.49393e-16
GO:0015935~small ribosomal subunit	3.71334e-15
GO:0005759~mitochondrial matrix	5.69257e-15
GO:0006123~mitochondrial electron transport, cytochrome c to oxygen	7.06621e-14
GO:0042274~ribosomal small subunit biogenesis	1.75946e-13
GO:0003723~RNA binding	2.75492e-13
GO:0006122~mitochondrial electron transport, ubiquinol to cytochrome c	8.44397e-13
GO:0098793~presynapse	1.87367e-13
GO:0042802~identical protein binding	2.99725e-12
GO:0031625~ubiquitin protein ligase binding	3.37507e-12
mmu00020:Citrate cycle (TCA cycle)	1.0474e-12
GO:0008137~NADH dehydrogenase (ubiquinone) activity	2.52386e-11
GO:0032040~small-subunit processome	9.83007e-12
mmu01200:Carbon metabolism	9.03036e-12
GO:0005750~mitochondrial respiratory chain complex III	1.86713e-11
GO:0044877~protein-containing complex binding	1.52475e-10
GO:0005730~nucleolus	1.75294e-10
GO:0000028~ribosomal small subunit assembly	3.62331e-09
GO:0006635~fatty acid beta-oxidation	1.44912e-08
GO:0051082~unfolded protein binding	9.86549e-09
GO:0006631~fatty acid metabolic process	1.92718e-08
GO:0016020~membrane	1.15375e-08
GO:0016853~isomerase activity	4.2449e-08
GO:0060048~cardiac muscle contraction	9.05504e-08
GO:0045333~cellular respiration	9.05504e-08
GO:0003824~catalytic activity	7.96291e-08
GO:0043292~contractile muscle fiber	4.70757e-08
GO:0003954~NADH dehydrogenase activity	1.62614e-07
GO:0019899~enzyme binding	2.52234e-07
GO:0042470~melanosome	1.042e-07
GO:0014069~postsynaptic density	1.51094e-07
GO:0005783~endoplasmic reticulum	2.41261e-07
GO:0005741~mitochondrial outer membrane	2.50727e-07
GO:0003729~mRNA binding	8.26185e-07
GO:0032991~protein-containing complex	3.283e-07
GO:0051287~NAD binding	1.02945e-06
GO:0006457~protein folding	3.60127e-06
GO:0097512~cardiac myofibril	6.47411e-07
GO:0006979~response to oxidative stress	4.61757e-06
GO:0055010~ventricular cardiac muscle tissue morphogenesis	5.9429e-06
GO:0006103~2-oxoglutarate metabolic process	6.04274e-06
GO:0006364~rRNA processing	1.10083e-05
GO:0042645~mitochondrial nucleoid	2.92213e-06
GO:0051536~iron-sulfur cluster binding	8.38715e-06
GO:0031672~A band	6.98853e-06
GO:0016616~oxidoreductase activity, acting on the CH-OH group of donors, NAD or NADP as acceptor	3.24397e-05
GO:0015934~large ribosomal subunit	1.31283e-05
GO:0051603~proteolysis involved in protein catabolic process	0.000124718
GO:0031674~I band	2.1955e-05
GO:0061621~canonical glycolysis	0.000141622
GO:0031386~protein tag activity	0.000103308
GO:0045121~membrane raft	4.09854e-05
GO:0005758~mitochondrial intermembrane space	4.09854e-05
GO:0097250~mitochondrial respirasome assembly	0.000229191
GO:0006086~acetyl-CoA biosynthetic process from pyruvate	0.000229191
GO:0005839~proteasome core complex	4.33272e-05
mmu00620:Pyruvate metabolism	5.22315e-05
GO:0030018~Z disc	5.56876e-05
mmu01210:2-Oxocarboxylic acid metabolism	5.66999e-05
GO:1990948~ubiquitin ligase inhibitor activity	0.000157214
GO:0042026~protein refolding	0.00039707
GO:0019774~proteasome core complex, beta-subunit complex	9.97101e-05
GO:0005634~nucleus	0.000101073
GO:0002026~regulation of the force of heart contraction	0.000620096
GO:0016529~sarcoplasmic reticulum	0.000109651
GO:0036464~cytoplasmic ribonucleoprotein granule	0.000128317
GO:1902494~catalytic complex	0.000128814
GO:0019941~modification-dependent protein catabolic process	0.000783292
GO:0003746~translation elongation factor activity	0.000399689
mmu04261:Adrenergic signaling in cardiomyocytes	0.000148223
GO:0051539~4 iron, 4 sulfur cluster binding	0.000443678
GO:0098978~glutamatergic synapse	0.000191311
GO:1990932~5.8S rRNA binding	0.00054916
GO:0050821~protein stabilization	0.00125707
GO:0022904~respiratory electron transport chain	0.00128898
GO:0008097~5S rRNA binding	0.000595262
mmu00010:Glycolysis / Gluconeogenesis	0.000251579
GO:0042775~mitochondrial ATP synthesis coupled electron transport	0.00140698
GO:0006629~lipid metabolic process	0.00180958
GO:0016829~lyase activity	0.000987099
GO:0044183~protein folding chaperone	0.00126496
GO:0006094~gluconeogenesis	0.0028478
GO:0006417~regulation of translation	0.00289165
GO:0017148~negative regulation of translation	0.00342376
GO:0030235~nitric-oxide synthase regulator activity	0.00159663
GO:0019752~carboxylic acid metabolic process	0.00342376
GO:0006105~succinate metabolic process	0.00342376
GO:0006102~isocitrate metabolic process	0.00342376
GO:0005771~multivesicular body	0.000760257
mmu01212:Fatty acid metabolism	0.000778856
mmu01230:Biosynthesis of amino acids	0.000983747
GO:0070180~large ribosomal subunit rRNA binding	0.00243743
GO:0030150~protein import into mitochondrial matrix	0.00513026
GO:0005746~mitochondrial respirasome	0.00113168
GO:0005861~troponin complex	0.00113168
GO:0051881~regulation of mitochondrial membrane potential	0.00540574
GO:0042383~sarcolemma	0.00119619
mmu00071:Fatty acid degradation	0.00119106
GO:0000502~proteasome complex	0.00135371
GO:0005788~endoplasmic reticulum lumen	0.00135371
GO:0000062~fatty-acyl-CoA binding	0.00330438
GO:0016651~oxidoreductase activity, acting on NAD(P)H	0.00337279
GO:0042743~hydrogen peroxide metabolic process	0.00748751
GO:0004601~peroxidase activity	0.00402283
mmu05414:Dilated cardiomyopathy	0.00193604
GO:0032543~mitochondrial translation	0.00957309
GO:0008637~apoptotic mitochondrial changes	0.00982788
GO:0006119~oxidative phosphorylation	0.0098897
GO:0042277~peptide binding	0.00485585
GO:0016627~oxidoreductase activity, acting on the CH-CH group of donors	0.00485585
GO:0060047~heart contraction	0.01108
GO:0001540~amyloid-beta binding	0.00535688
GO:0019904~protein domain specific binding	0.00573368
GO:0043066~negative regulation of apoptotic process	0.0126289
GO:1901798~positive regulation of signal transduction by p53 class mediator	0.0126289
GO:0045277~respiratory chain complex IV	0.00298155
GO:0098982~GABA-ergic synapse	0.00299311
GO:0009055~electron transfer activity	0.00587265
GO:0031369~translation initiation factor binding	0.00587265
GO:0044325~transmembrane transporter binding	0.00615727
GO:0003785~actin monomer binding	0.00642792
GO:0031072~heat shock protein binding	0.00653227
GO:0030017~sarcomere	0.00359522
GO:1905907~negative regulation of amyloid fibril formation	0.0158911
GO:0006107~oxaloacetate metabolic process	0.0158911
GO:0006414~translational elongation	0.0158911
GO:0006096~glycolytic process	0.0158911
GO:0008177~succinate dehydrogenase (quinone) activity	0.00744668
GO:0043025~neuronal cell body	0.00413731
GO:0005790~smooth endoplasmic reticulum	0.00415973
GO:1990584~cardiac Troponin complex	0.00415973
GO:0140662~ATP-dependent protein folding chaperone	0.00782027
GO:0043022~ribosome binding	0.00796716
GO:0055003~cardiac myofibril assembly	0.0190952
GO:1902176~negative regulation of oxidative stress-induced intrinsic apoptotic signaling pathway	0.0190952
GO:0051537~2 iron, 2 sulfur cluster binding	0.00847834
GO:0019843~rRNA binding	0.0087823
GO:0070062~extracellular exosome	0.00527703
GO:0006936~muscle contraction	0.0232157
GO:0002082~regulation of oxidative phosphorylation	0.0232157
mmu04814:Motor proteins	0.00642983
mmu05017:Spinocerebellar ataxia	0.00764971
GO:0051085~chaperone cofactor-dependent protein refolding	0.0299697
GO:0030984~kininogen binding	0.0131302
GO:0035995~detection of muscle stretch	0.0320229
GO:0009986~cell surface	0.00785251
GO:0007017~microtubule-based process	0.0323663
GO:0005791~rough endoplasmic reticulum	0.00814141
GO:0019430~removal of superoxide radicals	0.0327151
GO:0005782~peroxisomal matrix	0.00891418
GO:0006734~NADH metabolic process	0.0387093
mmu00280:Valine, leucine and isoleucine degradation	0.0110707
GO:0010880~regulation of release of sequestered calcium ion into cytosol by sarcoplasmic reticulum	0.0452754
GO:0003755~peptidyl-prolyl cis-trans isomerase activity	0.0187828
GO:0046872~metal ion binding	0.0187828
GO:0008308~voltage-gated monoatomic anion channel activity	0.0187828
GO:0008121~ubiquinol-cytochrome-c reductase activity	0.0187828
GO:0003857~3-hydroxyacyl-CoA dehydrogenase activity	0.0187828
GO:0010856~adenylate cyclase activator activity	0.0187828
GO:0140824~thioredoxin-dependent peroxiredoxin activity	0.0187828
GO:0006121~mitochondrial electron transport, succinate to ubiquinone	0.0487242
GO:0048471~perinuclear region of cytoplasm	0.0131018
GO:0034604~pyruvate dehydrogenase (NAD+) activity	0.0269091
GO:0015288~porin activity	0.0269091
GO:0005761~mitochondrial ribosome	0.0179224
GO:0008021~synaptic vesicle	0.0185034
GO:0005200~structural constituent of cytoskeleton	0.0302214
mmu05410:Hypertrophic cardiomyopathy	0.0213145
GO:0099524~postsynaptic cytosol	0.0193009
mmu04137:Mitophagy - animal	0.0220796
GO:0004175~endopeptidase activity	0.0318992
GO:0019901~protein kinase binding	0.0318992
GO:0005874~microtubule	0.0210212
GO:0008379~thioredoxin peroxidase activity	0.0336287
GO:0051920~peroxiredoxin activity	0.0336287
GO:0003985~acetyl-CoA C-acetyltransferase activity	0.0336287
GO:0033018~sarcoplasmic reticulum lumen	0.0234573
GO:0005757~mitochondrial permeability transition pore complex	0.0234573
mmu04922:Glucagon signaling pathway	0.0253581
mmu04820:Cytoskeleton in muscle cells	0.0253581
GO:0016209~antioxidant activity	0.0367141
GO:0050998~nitric-oxide synthase binding	0.0367141
GO:0048027~mRNA 5'-UTR binding	0.0367141
GO:0045254~pyruvate dehydrogenase complex	0.0301014
GO:0005742~mitochondrial outer membrane translocase complex	0.0301014
mmu00270:Cysteine and methionine metabolism	0.0380175
GO:0005762~mitochondrial large ribosomal subunit	0.0414669
mmu04216:Ferroptosis	0.046742
GO:0097225~sperm midpiece	0.0461711
GO:0031430~M band	0.0473757

## Sheet: RM-CM4
Supplemental Table 3D. Enriched pathways and biological processes in cluster RMCM4
Pathway and biological processes	p-Value
GO:0005575~cellular_component	0.0702598

## Sheet: RM-CM5
Supplemental Table 3E. Enriched pathways and biological processes in cluster RMCM5
Pathway and biological processes	p-Value
GO:0005515~protein binding	6.94947e-16
GO:0005737~cytoplasm	2.04719e-15
GO:0005925~focal adhesion	1.14657e-12
GO:0030018~Z disc	3.69196e-11
GO:0003779~actin binding	2.00448e-10
GO:0005829~cytosol	9.47802e-10
GO:0051015~actin filament binding	2.46619e-08
GO:0015629~actin cytoskeleton	3.08579e-08
GO:0048471~perinuclear region of cytoplasm	3.08579e-08
mmu05205:Proteoglycans in cancer	2.00763e-06
GO:0005856~cytoskeleton	5.20312e-07
GO:0042802~identical protein binding	1.89462e-06
GO:0030036~actin cytoskeleton organization	5.19225e-05
mmu04510:Focal adhesion	8.56021e-06
GO:0051017~actin filament bundle assembly	8.32441e-05
GO:0070161~anchoring junction	1.08039e-05
mmu04820:Cytoskeleton in muscle cells	2.57994e-05
GO:0042995~cell projection	1.859e-05
GO:0001725~stress fiber	2.20733e-05
GO:0001726~ruffle	2.27359e-05
GO:0005634~nucleus	2.27359e-05
GO:0001525~angiogenesis	0.00103162
GO:0005886~plasma membrane	0.000123696
GO:0030335~positive regulation of cell migration	0.00314399
GO:0032991~protein-containing complex	0.00019702
GO:0000166~nucleotide binding	0.00109794
GO:0031267~small GTPase binding	0.00129561
GO:0038063~collagen-activated tyrosine kinase receptor signaling pathway	0.00902571
GO:0005938~cell cortex	0.00076451
GO:0017166~vinculin binding	0.00218575
GO:0030054~cell junction	0.000789775
GO:0005903~brush border	0.00109492
GO:0042383~sarcolemma	0.00113653
GO:0005524~ATP binding	0.00350384
GO:0043025~neuronal cell body	0.00128705
mmu04810:Regulation of actin cytoskeleton	0.00598463
GO:0098978~glutamatergic synapse	0.00169748
GO:0005884~actin filament	0.00194193
GO:0005178~integrin binding	0.00663103
GO:0016477~cell migration	0.0479383
GO:0062023~collagen-containing extracellular matrix	0.00318237
GO:0050731~positive regulation of peptidyl-tyrosine phosphorylation	0.0479383
GO:0005604~basement membrane	0.00318237
mmu05146:Amoebiasis	0.0105669
GO:0005509~calcium ion binding	0.0111336
mmu04066:HIF-1 signaling pathway	0.0129613
GO:0016301~kinase activity	0.0157756
GO:0098794~postsynapse	0.00578991
GO:0016740~transferase activity	0.01637
GO:0030863~cortical cytoskeleton	0.00689472
GO:0005911~cell-cell junction	0.00873573
mmu04151:PI3K-Akt signaling pathway	0.0242954
GO:0045202~synapse	0.0138224
GO:0098797~plasma membrane protein complex	0.0171194
GO:0046872~metal ion binding	0.0465375
GO:0009986~cell surface	0.0175036
GO:0005078~MAP-kinase scaffold activity	0.0480286
GO:0048786~presynaptic active zone	0.0183047
GO:0016324~apical plasma membrane	0.0210461
GO:0030426~growth cone	0.0210461
GO:0031594~neuromuscular junction	0.0220064
GO:0042734~presynaptic membrane	0.0220064
GO:0016020~membrane	0.0220064
GO:0030027~lamellipodium	0.0247507
GO:0030864~cortical actin cytoskeleton	0.0305678
GO:0031252~cell leading edge	0.0408275
GO:0001650~fibrillar center	0.045397
GO:0005794~Golgi apparatus	0.0497692

## Sheet: RM-CM6
Supplemental Table 3F. Enriched pathways and biological processes in cluster RMCM6
Pathway and biological processes	p-Value
GO:0008016~regulation of heart contraction	0.253528

## Sheet: RM-CM7
Supplemental Table 3G. Enriched pathways and biological processes in cluster RMCM7
Pathway and biological processes	p-Value
GO:0005515~protein binding	5.38e-06
GO:0005737~cytoplasm	0.000100126
GO:0001725~stress fiber	0.00249509
GO:0003779~actin binding	0.00498931
GO:0005856~cytoskeleton	0.00489072
GO:0030018~Z disc	0.00489072
GO:0042802~identical protein binding	0.00874414
GO:0015629~actin cytoskeleton	0.0352783
GO:0045202~synapse	0.0432781
GO:0014069~postsynaptic density	0.047262
