# Supplementary material for: RNA-Binding Protein Signature in Proliferative Cardiomyocytes: A Cross-Species Meta-Analysis from Mouse, Pig, and Human Transcriptomic Profiling Data
Source: Biomolecules. 2025 Feb 19;15(2):310. doi: 10.3390/biom15020310 (PMC11853426; doi:10.3390/biom15020310)
Supplement: Supplementary file 1 [file biomolecules-15-00310-s001.zip › Supplemental table S4- pig cluster marker gene stat.xlsx]

## Sheet: RP-CM1
Supplemental Table 4A. Statistics of upregulated genes in cluster RPCM1
Gene	% RPCM1 cell expressing	RPCM1 vs other fold change	p-value
CENPF	21.7426	28.8826	0
LCP2	22.3881	28.6288	0
PIK3R5	21.6216	23.6163	0
DOCK2	30.7382	23.1028	0
INPP5D	30.8592	22.1754	0
DLGAP5	20.3308	22.1416	0
NDC80	21.0569	21.4099	0
ARHGAP25	25.8572	21.3665	0
KIF11	24.042	20.1276	0
UBASH3B	30.0524	19.2878	0
KYNU	24.9294	19.1007	0
VAV1	21.0972	19.0538	0
PTPRC	34.1267	18.4626	0
ENSSSCG00000000657	28.8423	18.3448	0
LCP1	25.7765	18.2375	0
ARHGAP15	34.2073	17.6061	0
ENSSSCG00000033909	28.3179	17.601	0
TOP2A	21.2989	17.295	0
DOCK8	33.3602	16.9932	0
DIAPH3	30.1735	16.7881	0
IKZF1	23.0335	16.542	0
IRAK2	22.267	15.8158	0
RUNX1	39.6127	14.7817	0
DOCK10	35.2158	14.5469	0
PREX1	34.6511	14.3777	0
ENSSSCG00000006418	23.5982	14.2361	0
FLI1	37.7572	14.0907	0
NCAPG	28.923	13.5618	0
PRKCB	37.8782	13.3668	0
TPX2	26.785	13.1643	0
ARHGAP22	22.5091	12.7502	0
CENPE	23.1142	12.6388	0
MERTK	21.3392	12.6297	0
HMMR	20.6132	12.6162	0
RBM47	25.6958	12.0834	0
ELMO1	46.9948	11.9475	0
ENSSSCG00000023187	22.9528	11.7319	0
ENSSSCG00000035273	39.048	11.4951	0
ENSSSCG00000001455	21.3796	11.0537	0
IQGAP2	31.1819	10.8209	0
LMNB1	31.1819	10.7249	0
SRGN	20.7342	10.3276	0
IQGAP3	23.6789	10.2326	0
ENSSSCG00000037266	20.7342	10.0508	0
RNF125	21.2182	10.0016	0
ENSSSCG00000009839	21.7426	9.90567	0
PRR11	20.2501	9.79814	0
ZGRF1	20.1694	9.76264	0
APBB1IP	34.046	9.71825	0
ATAD2	40.7422	9.67687	0
DISC1	28.7616	9.48208	0
PARP8	26.2606	9.45259	0
LYN	27.5111	9.41613	0
KIFC1	20.3711	9.41079	0
ZDHHC14	34.3284	9.23221	0
KIF4A	24.3243	9.12169	0
GAS7	28.6809	9.09912	0
POLQ	22.5494	9.02424	0
NAV3	25.2521	9.00618	0
SLC43A2	20.0484	8.83731	0
ENSSSCG00000005095	20.6132	8.83217	0
MYBL1	20.8552	8.71133	0
STIM1	21.4199	8.70608	0
DOCK11	30.4155	8.64945	0
KIF20B	26.0992	8.38566	0
ANLN	27.6321	8.31301	0
ENSSSCG00000016758	28.8423	8.01857	0
GNG2	26.4219	7.99982	0
DAB2	30.6575	7.88838	0
LRRC8D	28.8826	7.7996	0
RELL1	21.5409	7.654	0
CHST11	25.4942	7.63476	0
PITPNC1	22.4687	7.48952	0
STK17B	34.7317	7.48406	0
RTKN2	22.025	7.32739	0
ADGRG6	25.8975	7.2848	0
ENSSSCG00000040040	31.3029	7.1545	0
PLCG2	22.5898	7.12594	0
ECT2	30.8189	7.0884	0
HERC6	24.526	7.08115	0
NCAPG2	26.4623	7.05662	0
MAN1A1	26.5026	6.98576	0
ETS1	29.9314	6.79993	0
SYK	27.2691	6.77649	0
TTF2	21.8233	6.45546	0
ARRB1	24.3647	6.30252	0
COLEC12	20.2904	6.30098	1.08077e-204
ENSSSCG00000009633	37.1924	6.23273	0
NCALD	21.4603	6.21725	1.36685e-257
CDKN3	20.3308	6.19288	0
MCUB	22.5898	6.15598	0
TSPAN5	23.3159	6.13198	0
PPM1H	21.9847	6.08718	0
PTK2B	25.3328	6.01518	0
CLCN5	30.3348	6.00566	0
DNA2	24.1226	5.97744	0
KNTC1	24.8891	5.9285	0
BRIP1	21.4603	5.88179	0
HMGB2	22.5494	5.75776	0
SESN3	36.4663	5.72248	0
NFATC2	22.2267	5.62259	0
LRRC8C	21.3796	5.58631	0
ANO6	31.7467	5.54253	0
AKT3	33.6023	5.48942	0
ENSSSCG00000001229	47.6402	5.32878	0
CENPI	33.7233	5.28012	0
EPS8	27.1884	5.27281	0
MAP3K8	25.2925	5.24377	0
EPB41L2	49.2537	5.22722	0
SASS6	28.6406	5.22016	0
CAMK1D	26.1799	5.18196	0
ENSSSCG00000016262	25.2521	5.14641	0
NCAPD3	36.7084	5.12645	0
TESK2	22.5091	5.10981	1.13131596000000e-315
CD74	28.0355	4.98957	0
RAP2A	20.6132	4.95918	0
ITGAM	27.3497	4.92537	0
EZH2	37.9185	4.85363	0
CASP10	22.6301	4.82045	0
SMC4	43.4449	4.79567	0
TPD52	31.545	4.78342	0
CPM	21.0972	4.75614	6.60601e-198
WDR62	27.7128	4.73512	0
GAS2L3	23.9613	4.72638	0
RRBP1	34.9738	4.66469	0
PIP4K2A	63.4933	4.638	0
NEDD4	21.0972	4.63515	0
CYBRD1	20.3308	4.63189	0
MARCH1	30.7382	4.60003	5.00453e-207
IL10RA	25.1311	4.56	0
CEP128	39.4917	4.5581	0
ZC3HAV1	29.6491	4.55696	0
BAZ1A	40.0968	4.5552	0
ARL6IP1	25.0101	4.55412	0
STIL	22.9931	4.5215	0
MMS22L	23.4772	4.51545	0
SOAT1	20.3711	4.50465	0
REXO5	37.2731	4.47273	0
CEMIP2	32.029	4.45347	0
ANKRD44	52.6019	4.43605	0
SMC2	32.1097	4.4242	0
ENSSSCG00000011234	26.0589	4.39007	0
RASSF1	30.9399	4.38941	0
MARCKS	20.4518	4.34368	0
SGMS2	28.6809	4.3279	4.03663e-308
GK5	33.6829	4.26252	0
TNFAIP8	40.2985	4.24	0
RNASEH2B	26.0186	4.20606	0
VRK1	26.2203	4.17602	0
CMIP	49.4554	4.12904	0
ENSSSCG00000013568	27.027	4.10183	1.27752e-267
CST3	38.8463	4.09922	2.82353e-213
OGFRL1	24.3243	4.04644	6.37049030000000e-317
FAM114A1	21.4603	4.04525	0
PPARG	21.1376	4.03292	2.40485e-252
C18orf54	20.7745	3.9596	0
ENSSSCG00000015814	20.6938	3.95698	0
CDYL2	21.2989	3.95474	2.72513e-302
TRPS1	52.8842	3.91012	0
SMAP2	27.3497	3.90265	0
FOXN2	41.7104	3.88478	0
RBPJ	63.7354	3.85254	8.65168e-224
RFWD3	20.0887	3.85118	8.45055e-301
MSN	37.5151	3.83403	0
ANXA2	39.9355	3.83057	0
ENSSSCG00000003909	35.9016	3.82459	0
ENSSSCG00000012119	33.8846	3.79016	0
PLXNC1	26.3009	3.70502	5.11701e-246
ZFP36L1	35.8612	3.6971	0
FAM122B	20.8552	3.69243	0
STK4	27.6724	3.60369	0
WDHD1	23.0738	3.57172	4.58136e-286
EDEM1	20.4921	3.55179	5.75661e-240
CPQ	27.9952	3.52597	3.53365e-285
NCOA7	34.9738	3.50384	0
PLXDC2	31.7063	3.49038	1.80904e-259
ZFP36L2	34.6914	3.48405	0
SLC4A7	40.3792	3.48276	0
SKAP2	28.6002	3.47925	5.365e-289
SAT1	54.5785	3.47554	0
PTPRJ	46.5107	3.46511	0
SPTLC2	28.0758	3.45337	0
ENSSSCG00000010703	22.1864	3.43619	5.14092e-298
B2M	49.5764	3.41861	0
MCM6	26.664	3.41491	2.64604e-304
MDFIC	33.1585	3.40799	0
CCDC82	24.0823	3.39739	0
TMPO	22.0653	3.38614	4.82209e-281
CTSS	36.9504	3.35622	1.06901870000000e-317
SLC20A1	29.286	3.33875	6.0964e-308
DOCK9	34.9334	3.30625	7.13708e-278
PTBP3	59.0157	3.3036	0
RNF213	40.1372	3.29467	0
SPIDR	42.8399	3.28416	0
FMNL2	22.2267	3.26777	8.15369e-170
FANCI	21.2989	3.26479	1.67477e-277
PMEPA1	31.2626	3.25811	3.7905e-211
PML	26.543	3.25154	1.45421e-300
KLHL5	27.148	3.24735	4.59317e-293
RAB8B	34.0863	3.24411	0
SLC9A9	51.7951	3.24181	5.1851e-237
CEBPG	23.1545	3.23222	4.32674e-245
ENSSSCG00000015645	63.332	3.22533	0
ARHGAP18	31.7467	3.22081	3.73894e-272
TIAM1	23.6386	3.21138	5.08889e-234
SEPT9	26.3009	3.20228	7.32273e-289
DCLRE1C	23.0335	3.17779	8.60084e-267
MYO9B	46.3493	3.16997	0
TRAF3	33.0375	3.16956	0
PAK1	21.8233	3.16929	6.27929e-212
CTTNBP2NL	27.2691	3.16532	7.70531e-251
TBC1D2B	25.4135	3.14824	2.22425e-302
SLC25A24	22.3477	3.14208	8.66356e-257
ENSSSCG00000022773	21.2182	3.14138	1.97672e-255
FLNB	27.4304	3.13528	9.61493e-236
MLXIP	35.5385	3.11881	0
LMNA	30.2541	3.1013	7.55221e-250
ARPC5	26.664	3.09448	2.33984e-290
ZEB2	74.9092	3.07268	0
ENSSSCG00000036426	26.906	3.07154	7.82543e-291
H2AFV	42.0734	3.06837	0
WDR76	29.2053	3.06066	1.42385e-273
STXBP1	22.2267	3.05376	4.94635e-176
NLRC5	28.1162	3.05307	2.0275e-290
NSD2	40.0565	3.04765	0
FNBP1	43.9693	3.04445	0
ARRDC3	30.0121	3.03996	8.9773e-221
HELLS	20.9359	3.03816	1.74988e-209
GPSM2	24.3243	3.026	1.18049e-208
LRMDA	26.7043	3.02437	1.97517e-212
GNAI2	28.4389	3.02353	1.73776e-306
RRM1	26.0186	3.0206	4.61201e-277
ENSSSCG00000035520	26.7447	3.00122	5.1356e-114
CRLF3	30.4962	2.9702	7.68309e-285
RASGEF1B	21.3392	2.95984	1.58423e-159
MAP3K1	40.7422	2.95075	5.66918e-306
CEP78	23.4369	2.94631	1.80863e-238
STK10	50.1008	2.9391	0
FAM102A	21.4603	2.93724	1.77501e-152
ENSSSCG00000022039	33.0375	2.93434	2.16400000000000e-321
SGO2	21.3796	2.93172	7.92575e-175
ZNFX1	22.0653	2.91423	1.30933e-185
NOTCH2	58.0073	2.91194	0
PRIM2	34.3687	2.90814	3.14751e-296
APAF1	41.8717	2.90101	0
ATP2B1	50.5446	2.89633	0
ST3GAL2	39.2497	2.89593	0
ENSSSCG00000021310	23.6386	2.89202	3.71634e-256
ANXA5	34.6107	2.89192	2.66268e-273
TRAFD1	28.2775	2.88719	2.19969e-222
IFI44L	28.6002	2.88688	5.58422e-249
GSR	31.7467	2.87656	3.38163e-263
CENPK	21.783	2.87552	1.13535e-217
ARPC2	49.052	2.87339	0
HMGN2	26.3413	2.86966	2.59347e-273
NABP1	23.7596	2.85899	3.19466e-166
NCAPD2	33.2795	2.85652	1.42843e-242
TPM4	21.7023	2.85205	1.20506e-222
ENSSSCG00000008070	21.783	2.84698	5.27242e-201
SYCP2	44.4131	2.84325	1.95289e-164
MCPH1	35.3368	2.84283	4.93317e-307
ENSSSCG00000001075	35.4578	2.83663	4.64733e-300
IPO5	24.163	2.83428	1.96213e-182
FMNL3	23.1948	2.82116	5.5728e-211
PTMA	43.808	2.81756	0
TMSB10	33.6023	2.81448	5.33157e-265
REL	47.6402	2.79974	0
ENSSSCG00000013411	21.0972	2.79748	1.56771e-188
FAM102B	24.5664	2.79697	1.79563e-205
GRK6	23.2352	2.78908	4.07363e-222
HAUS6	36.9504	2.78239	0
PRIMPOL	20.1291	2.77842	4.52516e-200
ENSSSCG00000040618	39.5321	2.77261	2.98112e-238
BMP2K	51.6741	2.76606	0
TPST1	29.9718	2.75668	4.95814e-212
PPP3CA	65.6716	2.75404	0
IPMK	24.5664	2.73585	2.7843e-195
CHSY1	32.5534	2.72941	3.45013e-270
ENSSSCG00000027718	24.3243	2.72641	2.01074e-211
ITPR1	35.4175	2.72469	1.10377e-279
MTMR12	24.4453	2.72452	1.58499e-220
SMURF1	45.8653	2.72299	1.03808075500000e-315
ENSSSCG00000037997	30.9802	2.72239	4.94306e-222
SIK2	31.908	2.71532	1.13464e-279
UHRF1BP1L	31.4643	2.70869	1.25055e-240
RAB31	33.8443	2.70776	6.72946e-266
KCNAB1	30.6575	2.69439	4.60718e-172
ENSSSCG00000020870	21.7426	2.69266	1.92483e-171
RTTN	25.0101	2.67126	2.74419e-224
FLRT2	25.5345	2.67061	2.51367e-155
CD44	57.1198	2.66849	2.98586e-269
SFMBT1	39.6127	2.66459	2.3793e-256
GLIS3	66.5591	2.66155	2.18307e-237
UBB	27.5514	2.66084	2.08712e-159
FAM151B	24.7277	2.64409	6.89058e-216
SYNJ1	48.1242	2.63609	2.63345e-282
P3H2	20.7342	2.62352	2.29622e-130
ENSSSCG00000035088	33.6023	2.61252	1.98445e-236
BLM	27.9952	2.6112	3.11972e-205
SEC24D	48.7293	2.5978	1.68115e-256
TBC1D1	63.9371	2.59691	0
ARPC3	26.9867	2.59517	9.40312e-254
RUNX2	34.3284	2.59164	2.60361e-174
SLC2A13	31.3433	2.59142	2.0728e-237
TUBB2B	20.1589	2.5831	9.2904e-105
TRERF1	33.2392	2.57783	1.41619e-217
FCGRT	27.5514	2.57245	9.15312e-219
PRCP	29.6894	2.57198	1.2793e-228
FYB1	48.2453	2.55064	3.17759e-229
ENSSSCG00000040071	20.5325	2.54699	1.35398e-174
ABR	48.4873	2.53726	9.84961e-246
ST6GAL1	36.7084	2.53046	1.84122e-236
SOGA1	27.6321	2.52885	1.76632e-200
OSBPL10	23.1545	2.52874	4.88419e-151
CHD3	30.9802	2.52579	1.24319e-234
ADAM17	33.6023	2.52567	4.20965e-228
ACLY	20.4115	2.52034	1.56905e-160
ZNF710	44.9375	2.51462	8.51631e-257
ENSSSCG00000016725	35.4982	2.5057	2.42844e-167
CCSER1	27.5514	2.50408	2.79787e-131
ENSSSCG00000028117	33.8846	2.49348	1.95623e-189
FANCM	34.1267	2.4908	2.67139e-246
USP1	23.8806	2.48734	2.71189e-188
LITAF	25.6152	2.48438	1.56218e-159
ENSSSCG00000004969	23.8403	2.47699	5.62815e-161
ENSSSCG00000013421	23.4772	2.47637	1.89735e-175
TOPBP1	31.1819	2.47613	4.74403e-209
ENSSSCG00000024973	34.7721	2.47517	3.47731e-184
GALNT1	46.4704	2.47387	1.3225e-272
KLF6	22.7914	2.47303	4.52456e-151
DR1	22.1864	2.47138	2.047e-175
ERO1B	24.0016	2.4696	1.4049e-142
PTPDC1	31.4643	2.46872	6.14838e-234
DPY19L1	49.1327	2.46828	1.91286e-279
GJC1	37.3538	2.46456	1.71274e-187
CCDC88A	62.2832	2.46031	6.66401470000000e-317
CYTH1	41.428	2.45145	1.31095e-255
RASA3	24.3647	2.44908	3.20579e-179
MGAT4A	51.8354	2.44169	5.51854e-267
ND3	33.3602	2.44118	5.42925e-110
CALM2	41.791	2.43569	4.2669e-247
IFNAR1	27.5514	2.4343	1.14852e-198
SEC14L1	25.4942	2.43359	2.26085e-184
PRSS16	24.2436	2.43333	3.42043e-125
RNF217	34.6107	2.43272	2.25487e-239
ENSSSCG00000034364	39.7741	2.43259	4.87472e-242
FRMD4A	46.5914	2.428	6.06472e-266
VMP1	71.3998	2.42417	1.6572e-281
OSTF1	42.2348	2.42402	5.44195e-277
ENSSSCG00000005247	21.9443	2.42333	3.07547e-122
ODF2	23.3562	2.42168	1.29063e-159
MSH6	22.6301	2.41609	6.39827e-160
FUT8	49.4958	2.40692	8.04049e-288
SNTB1	26.9867	2.40689	6.29671e-158
ENSSSCG00000032989	33.0375	2.40399	1.49881e-210
PIK3AP1	40.5405	2.40342	3.75792e-203
SYNE3	31.908	2.3995	3.02951e-230
USP31	27.1884	2.39743	4.34843e-179
SETX	45.5426	2.39445	3.18056e-274
KLF3	41.0649	2.39413	3.86842e-244
GFOD2	20.7342	2.39223	9.19242e-143
DNAJA1	21.1376	2.39214	7.33843e-131
INPP5F	57.4829	2.38821	2.02305e-283
SBNO2	20.4115	2.38604	5.5982e-137
CBFB	48.8503	2.37986	4.07956e-299
ATP10D	37.0714	2.37754	1.16993e-234
PGAP1	35.4175	2.36848	1.70611e-230
ACTN1	39.4917	2.36737	3.42678e-193
HSPA5	46.3493	2.36182	1.0594e-165
TIMP2	25.1714	2.3543	7.12427e-167
ENSSSCG00000007088	27.5514	2.35429	4.07739e-175
ND2	42.2348	2.35028	1.5756e-122
CBX5	34.0863	2.34904	1.65234e-205
HAT1	20.5325	2.34886	2.23665e-148
ENSSSCG00000015710	59.6612	2.34751	2.80367e-293
MYO1F	29.165	2.34336	3.93611e-146
ENSSSCG00000013052	64.7842	2.3428	1.95029e-273
ENSSSCG00000033649	26.7447	2.34057	2.77913e-146
SNX25	24.5664	2.34031	2.56176e-148
ZBTB11	31.3029	2.33635	1.76337e-150
EML4	58.7737	2.33583	2.8766e-305
MAP2K3	22.6301	2.33457	3.69744e-131
HSPA4L	44.05	2.32893	3.03955e-213
SDC2	29.286	2.32825	8.28416e-110
SSR3	38.4833	2.32727	4.28497e-236
HSPA8	28.0758	2.32575	7.49962e-187
ADAM9	39.3304	2.32505	6.41913e-193
WSB1	61.9201	2.31972	1.3879e-288
LIN54	42.8399	2.31955	1.26784e-237
BRCA1	23.1545	2.31734	6.56982e-147
AP3S1	36.668	2.3157	7.81259e-244
KLHL8	27.5111	2.30964	1.71183e-172
ND4	48.8907	2.29882	2.79699e-122
ENSSSCG00000012006	24.9697	2.29821	1.64256e-167
DYNC1H1	25.5748	2.2971	1.55596e-170
GMDS	33.6426	2.29354	6.19947e-195
TPM3	29.6894	2.29319	3.59133e-192
FKBP7	24.8891	2.29034	4.65661e-141
NAGK	24.0823	2.29018	2.97005e-143
GOLM1	35.4578	2.28458	1.3877e-195
PPM1G	26.7447	2.27863	4.37309e-164
WDPCP	26.664	2.27606	4.25541e-158
RGL1	44.0904	2.27457	1.50118e-130
ELOVL6	24.9697	2.27438	5.57326e-152
RIPK1	34.0056	2.27204	5.55245e-217
ENSSSCG00000023956	46.2687	2.272	1.03753e-216
TMOD3	47.7209	2.27112	1.38067e-279
CEP112	47.2771	2.27067	5.83082e-216
EBF1	21.2182	2.26975	9.25304e-85
IL10RB	58.9754	2.26892	1.45384e-256
R3HCC1L	36.789	2.26805	8.87483e-169
MTPN	55.9096	2.26765	2.34283e-257
ENSSSCG00000005518	54.9415	2.26604	5.90624e-266
ENSSSCG00000038506	54.4978	2.26469	2.45751e-243
POLD3	21.7023	2.25723	7.461e-143
GIT2	42.7188	2.2568	1.62896e-245
PLIN2	25.0504	2.25663	2.4822e-149
RASA2	52.8842	2.25347	4.66615e-232
NSL1	26.1396	2.24313	1.15853e-165
TUBA1B	38.2412	2.24093	2.11404e-219
BID	23.6386	2.24083	2.85624e-177
RAC1	38.3622	2.24034	3.91361e-225
ATL3	32.5938	2.23925	2.86716e-198
LGALS8	20.3711	2.23006	5.09779e-133
NEDD1	30.2138	2.22931	4.77447e-187
PPP1CC	34.7317	2.22923	3.00999e-197
RAD18	21.2989	2.22874	7.98416e-152
TUBB	28.6002	2.22419	1.30533e-186
CDK17	21.9443	2.22079	1.03537e-140
UBTD2	32.9972	2.21979	1.04219e-181
GNAQ	74.2638	2.21936	1.50578e-284
SLC39A11	43.929	2.21925	3.28235e-215
ACSL4	39.4514	2.21581	6.51346e-171
CKAP5	49.8588	2.21328	1.20842e-183
CFLAR	53.0859	2.21301	5.16905e-221
EFCAB5	37.5555	2.21166	4.06675e-181
NUSAP1	58.2493	2.20767	8.98112e-196
UBC	22.4284	2.20553	2.77819e-105
ZNRF2	42.4768	2.20453	1.5459e-235
BLVRA	22.1057	2.20386	1.15659e-141
SDCBP	26.0992	2.20054	3.15911e-158
STAT1	42.5978	2.20029	9.96016e-171
ABCG2	34.0056	2.19826	2.7162e-186
IL4I1	25.8169	2.19786	1.10439e-161
KIF3C	20.3308	2.19625	1.8416e-117
ZSWIM6	76.0791	2.19612	1.48161e-265
G2E3	42.9205	2.19071	1.40056e-175
SQLE	31.1819	2.18969	9.06534e-160
COX2	69.9476	2.1875	7.34693e-76
ND1	29.9314	2.18599	5.95095e-82
CCNYL1	22.146	2.18331	7.68057e-118
BUB3	21.6216	2.18177	5.44879e-132
MFSD14B	27.8338	2.18113	2.75055e-159
KIF2A	42.8399	2.18009	2.37535e-234
ENSSSCG00000036313	33.0375	2.17949	1.1234e-153
DONSON	25.0908	2.17837	5.18995e-162
CTSB	26.906	2.17469	4.28235e-125
FBXO34	43.0012	2.16919	1.84273e-221
SAAL1	39.0077	2.16821	6.36213e-223
PEPD	20.0887	2.16787	2.75757e-99
CCDC18	30.4155	2.1566	2.66968e-151
CAPN2	39.6934	2.15623	4.63298e-200
CYB5B	20.3711	2.15289	8.83658e-127
ITPRID2	30.2945	2.15215	1.5388e-135
RASAL2	54.5785	2.15129	6.01389e-234
ENSSSCG00000034283	23.5982	2.1512	4.31561e-136
FTL	20.0081	2.1506	5.78486e-86
ASAP1	82.2912	2.14879	7.57100000000000e-320
UGGT2	22.7914	2.14865	1.34806e-118
CSPP1	55.2239	2.14531	2.56964e-197
BMP1	20.9762	2.14395	8.75699e-112
KLF13	21.4603	2.1435	1.85918e-142
KDM1B	20.0887	2.14332	1.08399e-127
TNFRSF12A	26.1799	2.14325	2.09977e-91
TMED5	30.2138	2.14243	8.64279e-165
WWC1	20.8552	2.14165	1.25362e-75
HECW2	46.188	2.14071	1.20559e-179
PDIA6	32.7955	2.14037	5.2117e-156
ENSSSCG00000008496	34.7721	2.1398	1.81134e-183
ENSSSCG00000032595	62.9689	2.137	1.53848e-242
CALM1	24.2436	2.13392	3.29828e-129
ENSSSCG00000005092	26.1799	2.13362	1.24375e-158
ENSSSCG00000006063	44.8568	2.13064	1.08818e-208
ATP6	63.6547	2.12839	1.91363e-80
PDCD4	41.1053	2.12665	1.11028e-158
PBX3	63.9774	2.12614	4.22867e-232
CCM2	34.5704	2.12543	2.16777e-193
ENSSSCG00000028513	46.309	2.11848	3.23213e-217
SAE1	35.6192	2.11443	5.37498e-179
ENSSSCG00000013395	37.1924	2.11382	2.37576e-202
USP6NL	53.7717	2.1127	4.30048e-242
MCL1	36.547	2.10909	3.90486e-153
ATG4C	28.5599	2.10847	1.41736e-106
LSM6	23.6789	2.1065	7.14357e-134
DCP2	47.9225	2.10473	4.44201e-217
ENSSSCG00000016119	59.9032	2.10247	9.96884e-224
ENSSSCG00000033786	45.4619	2.10193	3.89195e-115
DHX9	60.2662	2.10132	4.8231e-236
SLC38A9	49.2134	2.09948	9.06684e-225
SSH1	39.6934	2.0994	1.16228e-186
ENSSSCG00000016597	30.8592	2.09565	3.04467e-183
ADSS	21.662	2.09503	1.77009e-126
SEC23IP	24.4857	2.09264	2.49856e-127
SKIL	36.4663	2.09209	6.53912e-159
ZBTB34	24.9294	2.09181	8.09218e-140
NUP205	42.1541	2.09101	7.37915e-196
SNX30	35.2562	2.09083	7.20678e-175
ARHGAP31	52.6422	2.08943	1.24667e-217
RBMS3	28.5599	2.08879	6.87949e-85
COX1	69.9879	2.08856	5.94221e-70
JAK2	62.1622	2.08665	9.19104e-233
MDM2	40.9439	2.08545	1.01062e-130
PSIP1	38.0799	2.08333	1.86314e-184
YARS	22.7108	2.0829	5.01728e-105
SEPT11	38.1605	2.07956	3.52426e-149
HAUS8	20.6535	2.0743	5.43067e-113
DDX24	27.7935	2.07364	2.66114e-144
ENSSSCG00000005959	63.695	2.07071	2.58155e-209
DNAJC3	34.2073	2.07023	2.35657e-136
CEP135	29.5684	2.0665	3.51583e-157
ALDH1L2	20.3711	2.06619	8.35955e-116
COX3	72.6906	2.06568	2.19408e-60
LRRCC1	26.5833	2.06542	9.47281e-153
FAT4	25.3328	2.06291	4.04051e-117
FANCL	24.2033	2.06052	1.99086e-129
TAF4B	22.8318	2.06016	3.55054e-109
DCBLD1	23.7596	2.05796	3.67283e-129
SEL1L	33.6829	2.05756	1.76184e-141
ENSSSCG00000007381	37.9589	2.05756	2.61776e-174
MAT2B	23.1948	2.05752	1.82009e-122
SLC16A4	24.405	2.05701	4.8782e-126
NFATC1	20.6938	2.05673	3.99569e-101
ZMYM6	32.5534	2.05598	2.32777e-172
CYTB	55.1029	2.05408	2.27014e-83
EIF4E	55.0625	2.05329	2.98108e-189
KIAA1551	35.3368	2.05325	1.06712e-146
MAP4K4	52.9246	2.0523	1.86745e-181
E2F3	36.2243	2.04848	3.36624e-174
CEP170	61.8798	2.04691	5.49681e-248
FDFT1	32.5938	2.04559	1.25669e-120
FKBP5	76.4825	2.04551	2.74495e-214
SSB	26.7447	2.0453	1.08143e-134
FBXO33	30.8592	2.04225	1.96203e-129
HCLS1	22.1864	2.04203	2.16847e-110
ENSSSCG00000016876	24.3647	2.04186	5.10287e-134
ENSSSCG00000020808	22.4284	2.04088	1.33156e-119
FANCC	49.5764	2.04027	5.20409e-135
FAM117B	25.0101	2.03954	1.38879e-105
ABHD13	20.0081	2.03849	6.35861e-104
RBM15	52.5212	2.03589	3.66562e-198
PDIA3	41.3877	2.03532	2.24482e-180
SUSD6	38.3219	2.03463	1.78339e-167
SLC10A1	27.5918	2.03334	5.85023e-123
TUT7	59.6612	2.03303	1.1752e-200
GNB1	72.852	2.03028	1.67149e-282
TGFBR1	32.7955	2.03013	8.63291e-169
IGF2BP3	62.2428	2.02813	1.30884e-230
FOSL2	23.0738	2.02799	9.20435e-105
PELI1	46.0266	2.02722	2.59095e-184
HMGXB4	25.1714	2.0268	7.63142e-133
ARHGEF2	45.2602	2.02657	1.01295e-162
FAM219A	26.1396	2.02654	2.98509e-118
STX12	48.0839	2.02634	1.25478e-203
MYO5A	73.1747	2.02555	1.30789e-249
TAOK3	66.3171	2.02461	1.2359e-243
KLHL2	36.0226	2.02395	4.57455e-194
ENSSSCG00000037185	21.0972	2.02124	2.02227e-107
BZW1	31.2223	2.02069	6.74933e-152
BACH1	43.929	2.02062	1.35392e-167
ENSSSCG00000018061	66.6398	2.01863	3.12578e-56
MPHOSPH9	45.2198	2.01647	4.31012e-162
DENND5A	57.4425	2.0157	6.54889e-215
IPO7	48.8907	2.01489	4.05973e-203
SKI	20.7745	2.01422	1.52017e-110
KDSR	53.2876	2.01248	1.37695e-191
RHBDD1	26.5833	2.01225	6.83602e-131
CENPC	51.553	2.01188	3.07473e-211
CHP1	23.6789	2.01156	1.70199e-104
VIM	28.4389	2.01076	2.16341e-148
ATF4	29.044	2.00635	8.65376e-122
COQ10B	25.5748	2.00587	4.24138e-124
IFT80	48.568	2.0025	1.35381e-151
GLCCI1	42.1138	2.00146	8.23889e-161

## Sheet: RP-CM2
Supplemental Table 4B. Statistics of upregulated genes in cluster RPCM2
Gene	% RPCM2 cell expressing	RPCM2 vs other fold change	p-value
KIF11	69.6203	92.5678	0
PBK	44.5339	78.1053	0
NDC80	59.4937	76.7545	0
MKI67	48.5616	70.4	0
E2F8	55.0058	70.3289	0
KIF15	59.4937	67.9709	0
DLGAP5	49.1369	61.6284	0
SHCBP1	42.5777	56.8386	0
UHRF1	45.4545	53.1091	0
NCAPG	82.0483	47.6179	0
BUB1B	58.458	45.6691	0
ZGRF1	60.9896	43.443	0
NUF2	40.7365	43.2117	0
MTBP	45.5696	42.968	0
LMNB1	74.9137	42.5108	0
ATAD2	87.687	39.942	0
DTL	40.9666	37.799	0
MELK	51.6686	36.4461	0
CIT	56.3867	35.4596	0
RTKN2	67.5489	35.1422	0
CENPE	47.2957	34.9605	0
TTK	48.1013	33.779	0
KIF20B	64.9022	31.4002	0
MYBL1	55.8113	30.2434	0
KNTC1	69.8504	27.6372	0
DNA2	73.9931	27.2722	0
IQGAP3	53.0495	25.3865	0
RAD51	56.0414	25.1832	0
ECT2	71.9217	23.7367	0
FANCD2	41.3119	23.0289	0
PBX4	47.4108	22.1151	0
POLQ	50.4028	20.754	0
EZH2	87.8021	20.7534	0
UBE2C	20.29	19.055	0
MMS22L	58.1128	18.3649	0
NDC1	40.8516	16.8043	0
HELLS	54.8907	13.6539	0
SASS6	58.6881	13.3354	0
WDHD1	56.5017	13.3173	0
REXO5	74.6835	12.0507	0
STIL	47.8711	12.0329	0
TIAM1	53.3947	11.9191	0
FSBP	44.1887	11.8736	0
MYEF2	43.4983	11.8223	0
NCAPD3	71.8067	11.6451	0
MCM6	58.9183	11.5471	0
SMC4	75.8343	11.5141	0
WDR62	54.0852	11.2829	0
SMC2	60.4143	10.3426	0
C18orf54	40.7365	10.0987	0
OMD	42.0023	9.199	0
TMEM44	52.5892	9.1387	0
KIF23	55.351	8.23006	0
CEP78	46.7204	8.19871	0
SGO2	43.6133	8.1473	0
SLC20A1	52.4741	8.01945	0
WDR76	55.8113	7.85885	0
OGN	52.5892	7.83964	0
CDK5RAP2	67.8941	7.79335	0
NSD2	68.1243	7.75421	0
RRM1	47.1807	7.74067	0
FADS2	20.5708	7.4582	3.11947e-187
CPQ	46.8354	7.04617	0
NPHP4	42.2325	6.93697	0
FANCM	61.7952	6.78679	0
FANCL	51.7837	6.72352	0
SNX7	48.6766	6.60275	0
PIK3R3	56.2716	6.52508	0
SYNE2	88.9528	6.39712	0
OSBPL10	42.1174	6.14005	1.20676e-293
MPHOSPH9	82.0483	6.08647	0
WDPCP	50.8631	6.06313	0
SLC16A4	50.6329	6.00566	0
TOPBP1	53.7399	5.84319	0
TNFAIP8	48.5616	5.59813	0
GSR	48.4465	5.56802	1.61452636150000e-314
CYP7B1	45.3395	5.25181	6.04002370000000e-317
HAUS8	41.542	5.22268	7.77076e-293
HAUS6	51.4384	5.13501	2.85179034877400e-312
SFMBT1	59.6087	5.12629	0
PGAP1	54.6605	5.03955	2.69301015700000e-315
HSPA4L	69.0449	4.92263	0
PSIP1	65.1323	4.91434	0
PDE10A	46.8354	4.85587	8.08191e-249
IFT80	71.6916	4.77223	2.36511e-293
NUSAP1	76.985	4.72775	4.13803e-299
CKAP5	72.267	4.69114	1.69086e-304
CSPP1	81.9333	4.68965	0
FLNB	40.8516	4.65984	2.20184e-249
SPIDR	52.7043	4.61949	3.37798e-265
BICC1	43.2681	4.61318	2.05116e-305
EPB41L2	46.8354	4.51142	7.95999e-274
MAGI2	53.9701	4.50083	8.94942e-280
NSL1	41.6571	4.45177	4.16449e-232
TBC1D31	67.2037	4.36262	1.01863e-303
ADAM23	65.9379	4.36237	0
KIAA1841	49.1369	4.30963	7.48208e-243
ZDBF2	69.16	4.23714	1.37712e-307
FAT3	59.0334	4.23577	8.70615e-257
LRRCC1	40.6214	4.2055	1.14677e-201
VCAM1	40.9666	4.12473	7.33293e-246
PBX3	83.4292	4.09765	1.87186710000000e-316
CCDC14	81.473	4.09678	0
CEP135	44.1887	4.04151	1.51192e-201
RBM15	72.8423	4.0368	8.95603e-290
SAE1	51.0932	4.00633	7.20917e-218
MCPH1	40.9666	3.91295	1.32631e-175
CNTLN	87.1116	3.90495	0
LIN54	54.7756	3.89845	3.49645e-213
H2AFY2	49.1369	3.89173	8.12801e-220
CDH11	52.8193	3.89054	2.67542e-213
RUNDC3B	46.8354	3.84659	5.64672e-164
PTPRD	79.2865	3.7962	0
C15orf41	85.2704	3.6925	2.17316e-290
ATRNL1	45.4545	3.69104	2.95948e-205
ABCG2	46.7204	3.67123	2.14684e-187
GSTCD	43.153	3.65838	2.29115e-188
FXYD6	41.4269	3.54775	9.05885e-184
LYPD6B	47.1807	3.46183	5.15996e-195
CEP192	64.2117	3.43561	5.35234e-203
BARD1	68.6997	3.43423	1.79691e-207
SLF1	56.962	3.43422	3.42306e-207
DDB2	53.855	3.39829	1.43085e-186
SNAPC1	56.847	3.3374	3.54534e-173
ALMS1	76.7549	3.31251	1.14184e-248
KIAA1958	42.9229	3.26369	4.82264e-143
GUCY1A1	54.8907	3.24671	1.55773e-187
SMC3	54.6605	3.18501	7.50747e-174
MIS18BP1	60.1841	3.18069	2.98989e-181
IGF2BP3	74.6835	3.17052	1.52372e-208
RGS12	56.5017	3.14901	9.54163e-158
CCDC88A	69.6203	3.12095	1.96396e-190
MCF2L2	45.9148	3.10823	1.97047e-152
DCLK2	65.3625	3.0911	4.7506e-189
DCBLD2	47.641	3.06409	8.74994e-149
BTBD10	40.2762	3.06363	3.13193e-107
SDC2	43.153	3.03531	1.03384e-141
CHD1L	58.5731	3.02747	5.95821e-168
SRGAP2	64.672	3.01015	7.74261e-187
SRSF7	68.1243	2.97862	2.78581e-176
CNTRL	45.3395	2.96363	1.29847e-132
SNAP91	56.7319	2.9549	1.07244e-188
ANKRD44	41.4269	2.93276	8.31086e-107
VKORC1L1	52.0138	2.89323	8.22339e-133
SCAI	51.6686	2.88928	3.09506e-144
TERF1	45.9148	2.88792	7.61669e-123
MPPED2	79.8619	2.87639	7.14429e-208
AMOTL1	59.4937	2.86193	6.79588e-167
NUCKS1	76.2946	2.85679	2.47513e-185
RAD21	48.7917	2.85516	4.80843e-116
RSRC1	73.9931	2.83846	6.08318e-189
CENPC	56.0414	2.83667	6.70183e-127
KIAA1211	86.9965	2.82851	2.84011e-231
ZW10	46.8354	2.82206	8.884e-111
HEG1	51.0932	2.8143	9.27752e-127
ARHGAP32	46.2601	2.78305	3.28601e-113
CCDC62	41.3119	2.77092	1.46152e-98
MYO5A	81.0127	2.76455	4.53198e-193
MLLT3	88.4925	2.75292	3.53569e-216
FRAS1	56.3867	2.75004	4.60273e-109
GMPS	49.7123	2.73572	1.00814e-111
SNTB2	63.8665	2.71318	8.40699e-149
SCLT1	60.5293	2.70753	9.46978e-137
JADE1	48.4465	2.70604	4.97746e-111
ILF3	43.038	2.70104	3.32932e-104
GGH	31.0702	2.6723	1.31616e-79
WRN	49.5972	2.67087	1.7258e-109
DTNB	52.7043	2.66699	2.68275e-120
CNOT6	64.4419	2.64442	2.41778e-153
DOCK7	73.6479	2.63534	4.12416e-166
PDGFD	86.0759	2.63361	5.81148e-191
EFR3B	74.3383	2.61904	3.81197e-168
CTCF	69.0449	2.61422	3.45965e-141
PTMA	40.7365	2.60113	1.47523e-98
MITD1	47.4108	2.59462	2.12626e-104
SLC25A40	47.4108	2.58054	6.40884e-101
CEP70	43.038	2.57328	2.1126e-76
YWHAQ	60.7595	2.5564	9.65313e-129
SMC6	43.7284	2.55372	1.4061e-93
MAGI3	73.1876	2.5484	1.33286e-154
DCP2	49.1369	2.54342	2.04955e-98
PNPT1	41.0817	2.53521	1.23303e-98
NOTCH2	51.7837	2.52325	2.64058e-96
ARL6IP6	53.6249	2.51651	2.83557e-98
CBFB	44.5339	2.51353	3.15306e-88
RIF1	50.8631	2.50226	8.78363e-104
RBBP8	44.5339	2.502	4.95873e-88
FBN2	87.8021	2.47838	1.54568e-191
ANKRD28	62.2555	2.47504	1.67141e-131
SEPT11	42.1174	2.46864	3.95731e-82
ZRANB3	46.6053	2.46386	1.48871e-93
CEP295	53.3947	2.46253	6.61338e-103
YEATS2	54.8907	2.45493	3.93538e-110
AFAP1	57.9977	2.43534	1.02543e-96
GTF2IRD1	42.2325	2.42705	2.61043e-81
RFX3	50.1726	2.41407	1.39158e-90
SMARCC1	83.3142	2.40151	4.47366e-168
RTN3	65.1323	2.3994	2.75857e-113
UHRF2	61.3349	2.39598	1.71795e-115
TET1	64.0967	2.37698	1.25976e-128
FAM149B1	64.672	2.37493	1.31483e-110
LYPD6	73.3026	2.3514	4.69012e-137
CDK19	67.4338	2.34856	1.79446e-108
UACA	48.4465	2.33895	2.09485e-82
RBBP4	46.2601	2.33433	5.63378e-83
PTBP3	43.6133	2.33076	1.51868e-74
EML4	56.3867	2.31984	4.19468e-102
HECW2	53.6249	2.31797	2.40035e-106
GNAQ	78.7112	2.31792	2.7573e-139
CNOT9	41.3119	2.3093	1.13193e-74
DKK3	46.9505	2.30335	2.93462e-93
ADK	69.8504	2.29594	1.80452e-110
AIG1	81.588	2.29374	6.80424e-152
PKD2	60.5293	2.29138	3.45566e-97
MGAT4A	47.8711	2.28974	8.15323e-77
MAML3	80.2071	2.28554	4.03814e-147
ORC5	55.1208	2.27767	5.41563e-96
RFC1	47.4108	2.27615	1.75649e-75
NANS	43.2681	2.26844	3.93252e-66
MAP4K3	83.3142	2.26689	4.73436e-156
EMP2	64.0967	2.26462	5.89242e-108
CAMTA1	62.7158	2.26358	3.16028e-104
JAM3	40.7365	2.25991	1.09298e-74
TTC28	46.7204	2.25705	5.60645e-78
MAD1L1	46.8354	2.251	4.16895e-76
SPON1	62.6007	2.2434	1.45345e-101
RTN4	75.9494	2.24114	4.60607e-136
SMAD2	67.5489	2.23986	1.39843e-108
FSD1L	43.6133	2.23961	2.61246e-70
GALNT1	42.3475	2.23916	4.23779e-73
GNB1	71.1162	2.22009	2.80218e-112
SYT17	52.9344	2.21947	2.89219e-95
HSPA5	42.9229	2.21627	7.96977e-51
ROBO1	68.0092	2.21397	2.38154e-130
SH3TC2	40.1611	2.20749	1.03771e-71
SRBD1	68.8147	2.19849	4.6238e-108
HLTF	53.6249	2.19761	4.21837e-84
FUS	52.244	2.19077	3.10243e-78
MAML2	84.58	2.1861	5.74043e-142
DPY19L3	49.9425	2.18198	7.98558e-78
CSTF3	62.6007	2.17781	6.2846e-91
BCL11A	66.2831	2.16097	1.86259e-97
MCC	89.7583	2.1584	4.04541e-154
STRBP	73.7629	2.15663	3.11709e-109
PTPRJ	40.046	2.14991	4.87046e-68
ST3GAL3	91.7146	2.14928	8.68529e-162
HNRNPR	74.3383	2.1472	1.6706e-109
CRIM1	71.6916	2.14604	3.92152e-109
PTBP2	84.0046	2.14522	2.17331e-139
SP3	49.8274	2.14514	7.98591e-73
MAPK1	65.1323	2.14267	7.33531e-89
HDAC1	46.8354	2.13266	2.83365e-70
CTDSPL2	67.664	2.1298	4.51029e-95
CSMD1	41.8872	2.12868	2.79441e-71
HLCS	40.5063	2.12588	7.63147e-56
CEP57	58.1128	2.11854	1.34201e-82
CNOT10	48.5616	2.1133	7.4559e-76
DDHD1	45.3395	2.1049	4.50116e-66
LCORL	90.4488	2.09348	8.14706e-156
ANAPC1	40.6214	2.09137	4.38944e-60
TRPC1	48.2163	2.08934	4.42765e-66
TRNAU1AP	46.6053	2.07852	4.50228e-64
TRA2B	72.0368	2.0751	2.27454e-100
PRKCI	42.3475	2.06792	1.77892e-61
MFSD14A	47.4108	2.06502	8.45984e-66
ZNF638	90.6789	2.05229	4.71714e-147
LNPK	66.5132	2.04983	5.20247e-90
HIF1A	53.855	2.04671	3.46382e-72
ADD1	57.0771	2.04658	1.45781e-72
HACE1	43.4983	2.04599	1.45018e-62
MAP4K4	52.8193	2.04563	4.81633e-68
GYG1	56.7319	2.04134	7.19864e-70
MSANTD3-TMEFF1	50.9781	2.03503	3.13165e-71
ZNF362	43.4983	2.03134	2.47213e-58
RNF2	41.4269	2.0303	1.67867e-56
FRYL	78.8262	2.02682	7.38801e-107
CMSS1	75.374	2.0255	2.30766e-91
FNDC1	43.038	2.02419	1.03173e-66
RHOA	85.3855	2.02389	1.13136e-120
RUFY3	43.153	2.02249	1.7279e-62
QSER1	79.977	2.02224	8.79991e-104
DOCK5	48.1013	2.02169	1.51882e-64
ARHGAP31	49.0219	2.02029	7.82333e-64
OXSR1	64.4419	2.01998	7.47877e-80
ELF2	90.3337	2.01992	2.92638e-138
ASAP1	83.1991	2.01889	1.00069e-113
LZTS1	43.9586	2.01757	1.64347e-62
ACER3	89.183	2.01241	6.51285e-133
MAN2A1	60.2992	2.00243	2.44088e-77
IPO7	43.6133	2.00038	5.09453e-55

## Sheet: RP-CM3
Supplemental Table 4C. Statistics of upregulated genes in cluster RPCM3
Gene	% RPCM3 cell expressing	RPCM3 vs other fold change	p-value
ATP5MC1	30.0024	3.71167	0
ADAMTS12	53.5191	3.54364	0
KCNJ5	29.0896	3.47772	0
LRRD1	21.1626	3.16391	0
ND1	34.8787	3.0353	0
SQLE	27.6483	2.87522	0
ADAMTS14	33.9899	2.75167	0
CYCS	23.5888	2.73108	0
ND3	32.4646	2.7168	0
CYC1	41.9289	2.70323	0
STARD4	35.7314	2.6842	0
TNNI1	29.7262	2.67594	0
NDUFS8	22.4478	2.67437	2.47019e-306
PDK4	72.8561	2.61167	0
RPLP1	38.4699	2.55	0
GMPR2	79.7742	2.52818	0
GAPDH	42.2532	2.50869	0
SRPK3	36.308	2.46895	0
CCK	44.9436	2.46286	0
KLHDC3	26.7475	2.44691	9.83723e-270
LSS	30.8431	2.40582	0
COPS6	20.9825	2.39385	7.33249e-213
COX4I1	58.6356	2.39282	0
NDUFC2	21.7271	2.38981	5.803e-237
CDH9	36.2239	2.35086	0
TLL2	21.3188	2.3034	4.47065e-232
TPM2	86.6082	2.29585	0
ADAMTS20	52.8105	2.29476	0
NDUFAF3	21.3788	2.2786	2.2228e-203
ANGPT1	21.547	2.2465	3.91729e-259
RPS12	23.1924	2.23948	2.84985e-245
RPL8	24.5736	2.23722	2.11197e-258
RPS2	32.8729	2.23031	0
SREBF2	33.8818	2.18401	4.55000000000000e-322
RDH14	21.8833	2.18371	1.96018e-183
KCND2	25.4144	2.17829	2.34728e-236
RPS29	28.8254	2.1652	4.92311e-256
MGST1	35.5873	2.16152	0
COX5B	24.2854	2.15615	3.71749e-200
LZTS1	36.2839	2.15381	0
RPS16	22.6399	2.14886	5.16891e-203
HSPA5	39.767	2.11577	0
UBE2E2	20.6221	2.11398	8.82915e-126
RPL13	23.4927	2.11217	4.7175e-208
SLC25A6	31.3956	2.10449	8.02863e-296
GPC1	22.5679	2.09931	2.61441e-174
TRMT9B	82.957	2.09634	0
NDUFS3	26.171	2.08942	4.39608e-203
SERHL2	22.0034	2.08345	4.82817e-160
FADS3	28.0927	2.06603	1.21268e-219
CLU	31.1074	2.06335	1.82905e-265
VPS9D1	52.6904	2.05002	0
NDUFA13	30.735	2.03259	7.5176e-219
ATP5ME	28.7293	2.03229	3.88162e-211
ACADVL	23.9611	2.01992	7.29175e-171
ST6GAL1	23.5287	2.01928	1.37964e-179
PNN	57.927	2.01894	0
H2AFY2	22.5919	2.00659	5.45585e-168
ATP5F1E	38.3137	2.00404	8.46599e-286
ND4	40.3435	2.00378	4.73163e-200

## Sheet: RP-CM4
Supplemental Table 4D. Statistics of upregulated genes in cluster RPCM4
Gene	% RPCM4 cell expressing	RPCM4 vs other fold change	p-value
NR4A1	34.4877	8.86793	0
SIK1	20.0794	8.74433	0
ATF3	39.9841	6.29617	0
NR4A3	70.6116	5.29447	0
VWC2L	22.2875	5.00113	0
ABRA	48.8959	4.22134	0
WFDC1	38.3161	3.89571	0
LMCD1	28.4353	3.36801	0
LPL	91.7554	3.34875	0
THBS1	29.4837	3.11836	1.80332e-274
NOL4	21.3503	3.11258	0
NWD1	64.9087	3.03105	0
TSPAN15	38.0937	2.93101	0
MYO1F	28.1811	2.85751	0
BTG2	41.3344	2.81951	0
GRIP2	29.7855	2.7402	0
F3	24.1779	2.68833	5.67777e-217
HTR4	30.7069	2.52884	4.26870000000000e-320
TCTEX1D1	42.6211	2.52611	0
CRY2	68.5782	2.45198	0
ELL2	42.5099	2.43463	0
NDEL1	64.6068	2.42268	0
GRIA3	42.3511	2.41831	0
SLC38A2	70.0397	2.39021	0
PLPP3	68.8483	2.34297	0
TSPAN18	43.7014	2.32337	0
EVA1C	20.2859	2.30497	1.72395e-207
WSCD2	39.0786	2.29813	0
ETS2	45.2264	2.27314	0
PLXNA4	39.3328	2.26756	0
NAV1	66.5449	2.24961	0
TRIB2	47.5933	2.24441	0
ST3GAL1	37.8396	2.24195	0
OPA3	24.7339	2.23044	6.43918e-197
ADAMTS12	41.0802	2.23008	0
CREM	37.8078	2.22022	4.28722e-266
NR4A2	25.9253	2.18834	2.25354e-198
RNF11	55.1072	2.17343	0
SIPA1L2	93.5028	2.14076	0
STOX1	51.0246	2.11912	0
IL4R	49.3566	2.11297	0
ARNTL	35.6156	2.0669	2.68382e-253
KLHL31	56.4893	2.01642	0
IRF2BP2	23.3995	2.00386	3.84675e-139

## Sheet: RP-CM5
Supplemental Table 4E. Statistics of upregulated genes in cluster RPCM5
Gene	% RPCM5 cell expressing	RPCM5 vs other fold change	p-value
NR4A3	99.0123	15.531	0
SLC9A1	89.1885	6.91416	0
NMRK2	88.3342	6.2145	0
DCC	43.6466	5.32513	0
SLC22A3	89.1618	4.7244	0
TMOD1	88.3876	3.25922	0
DNMT1	68.1527	3.25776	0
NFATC1	21.9701	3.16454	6.21744e-210
OSBPL5	60.3577	3.15019	0
SLC25A33	23.8121	3.12729	4.4804e-245
ACOT11	93.6733	3.06543	0
MAPRE2	83.5024	2.96454	0
FHOD1	57.528	2.72983	0
SIRT2	21.5697	2.71788	4.5483e-196
GPR157	63.0272	2.71567	0
PLPP3	71.276	2.71184	0
PCP4	95.1682	2.71014	0
LMCD1	28.2968	2.70231	1.73704e-184
TIPARP	20.7688	2.65946	1.03302e-126
EYA3	56.1132	2.6464	0
AFF4	89.9092	2.64233	0
CRY2	81.26	2.59915	0
HRH1	80.3524	2.54297	0
CRYBG3	99.0123	2.52933	0
ATP1B3	38.6012	2.51793	6.18352e-202
NLRC5	20.6086	2.50913	1.57422e-180
HEY2	65.5099	2.50717	0
ELL2	48.5585	2.49967	0
LIMD1	49.6797	2.48452	1.26651e-280
USP24	93.1127	2.43571	0
LRRC2	97.6241	2.43067	0
WFDC1	30.2189	2.41156	1.07407e-183
ATP13A3	77.2557	2.40283	0
DHRS3	45.7555	2.37613	1.4773e-259
RRAD	80.4325	2.27917	0
CD81	35.8516	2.23175	3.92204e-205
PPP1R12C	21.5964	2.17349	2.58691e-117
FGGY	45.9156	2.16292	5.70769e-163
BCKDHB	81.1799	2.13227	0
PKNOX1	40.1228	2.12352	1.06266e-189
FBLIM1	37.213	2.12005	1.9388e-146
INSR	95.0881	2.10342	0
PTP4A1	23.2515	2.09257	4.07427e-119
RRAGD	74.8799	2.07486	0
SYNM	64.7357	2.06358	4.82000000000000e-321
MRAS	77.9231	2.04828	0

## Sheet: RP-CM6
Supplemental Table 4F. Statistics of upregulated genes in cluster RPCM6
Gene	% RPCM6 cell expressing	RPCM6 vs other fold change	p-value
SLC6A1	21.417	32.5317	0
BMP7	39.0088	24.3535	0
GNA14	44.6916	22.1163	0
SLC16A12	23.0029	16.2243	0
VCAM1	43.091	14.8172	0
MAGI2	58.9501	14.0778	0
MYL4	35.279	12.5709	0
FAM155A	27.1219	10.1595	0
SNAP91	62.7974	8.415	0
DCLK1	36.2849	8.27156	0
MOB3B	35.815	8.10807	0
TNNI1	45.6902	7.71302	0
SNX7	29.1043	7.38129	0
MRC2	21.9604	7.21349	0
FXYD6	37.3862	7.20557	0
HBB	28.5389	7.14919	0
AIF1L	22.4816	6.64531	0
CTNND2	24.7357	6.51397	0
EDA	33.7445	6.38388	0
SH3RF2	25.6608	6.36691	0
EPB41L4A	24.0235	6.36422	0
SRGAP1	59.4126	6.32765	0
P2RX7	28.5756	5.94669	0
ADAM23	51.5198	5.89044	0
SEMA3A	20.2423	5.87266	0
PTPRD	69.5154	5.71992	0
TMEM44	21.0206	5.71731	0
ANGPT1	30.1248	5.70223	0
SLC35F1	23.1204	5.25109	0
GYG2	32.9662	5.17192	0
LYPD6B	37.3128	5.12855	0
PLOD1	23.1791	5.09207	0
FLNB	25.6755	5.09162	0
ZNF618	21.1307	4.97113	0
TMTC1	27.2761	4.86526	0
HMGA2	54.9046	4.77243	0
TNS3	41.0132	4.65307	0
ADAMTS1	24.4347	4.63828	0
GALNT10	73.5756	4.41547	0
GJC1	41.5272	4.39611	0
DKK3	48.3921	4.37785	0
CCDC3	33.4068	4.3424	0
FAM171A1	23.4728	4.2557	0
SYT17	55.6975	4.12619	0
ZNF536	27.511	4.11195	0
PRICKLE1	54.6549	4.02513	0
ABCC13	20.8297	3.99236	0
VIM	29.0308	3.91614	0
NREP	99.2731	3.87736	0
ABCG2	31.3436	3.86	0
CYP7B1	22.2394	3.83013	0
CDH11	35.58	3.69317	0
LYPD6	67.6946	3.55048	0
UGGT2	20.5947	3.50914	0
BMP5	76.116	3.49701	0
CDH18	60.2937	3.44511	0
FRAS1	49.7577	3.42242	0
PHEX	68.2893	3.38575	0
IFT81	56.8282	3.30312	0
PLEKHG4B	21.0793	3.30225	0
MDFIC	21.4611	3.28109	0
TET1	55.279	3.27578	0
TMTC2	76.2261	3.2639	0
CRIM1	67.3128	3.24511	0
FLRT2	21.5051	3.23627	0
KCND2	31.5859	3.22122	0
FNDC1	41.2702	3.21881	0
RTN4	69.978	3.17278	0
MLLT3	81.4317	3.16956	0
GUCY1A1	37.0264	3.14864	0
LGR4	69.0162	3.07969	0
FREM2	35.9545	3.05694	0
SNAPC1	37.5404	3.0352	0
HEG1	37.8855	3.03434	0
TRERF1	25.0661	3.03284	0
NAV1	69.0308	3.02381	0
PDGFD	76.7181	3.02289	0
EFR3B	60.9325	2.97553	0
SLC25A6	34.5962	2.93318	0
CDH9	37.768	2.92023	0
IGF2BP2	75.7783	2.88301	0
H2AFY2	26.3069	2.86775	0
MEST	26.4317	2.84264	0
TLL2	21.4684	2.83252	0
EFCAB2	40.7489	2.77152	0
CSMD3	22.2467	2.76984	4.45842e-275
HIF1A	45.7709	2.74963	0
GTF2IRD1	32.5698	2.73996	0
TENM1	21.5419	2.72796	0
ZDBF2	38.6197	2.72425	0
SPON1	50.2349	2.72328	0
HSPA5	36.6226	2.68902	0
FRMD4A	34.9853	2.67115	0
UST	86.0793	2.66946	0
CUX2	20.2643	2.66501	0
CSMD1	33.8326	2.65922	0
MAP4K3	71.9604	2.65606	0
STOM	28.5242	2.64093	0
AMOTL1	38.6417	2.63172	0
PDK1	24.978	2.61977	0
PDIA6	24.5595	2.60583	0
WTIP	25.4332	2.56166	0
FBN2	72.6065	2.55205	0
SDC2	25.3598	2.53522	0
C20orf194	51.5859	2.53145	0
KIAA1211	71.4391	2.516	0
NARF	25.3084	2.5086	0
EFCAB11	75.2349	2.50588	0
ZNF354C	21.6887	2.48151	0
ATRNL1	23.6858	2.47791	0
COL1A2	38.8693	2.47777	0
BCL11A	56.5198	2.47282	0
BICD1	39.5448	2.471	0
MCC	80.1468	2.46619	0
TBX20	67.5844	2.46426	0
ELOVL5	37.7239	2.46406	0
TANC2	69.6329	2.46388	0
DHRS3	39.6769	2.4582	0
HIVEP1	42.8561	2.45274	0
SLC4A7	24.8311	2.45194	0
SH3PXD2A	70.3524	2.44592	0
PCSK6	68.1498	2.4459	0
MSANTD3-TMEFF1	40.4699	2.44097	0
ENO1	40.9251	2.43813	0
MPPED2	59.3392	2.431	0
LDLRAD4	29.6476	2.40518	0
PMEPA1	20.0734	2.39242	4.77909e-289
MAMLD1	26.8062	2.39089	0
MGAT4A	34.5301	2.37728	0
RPL7	25.6535	2.37031	0
HECTD2	46.8062	2.36968	0
ZNF608	56.5786	2.36696	0
STK39	67.3421	2.36412	0
RAD51B	75.2863	2.3486	0
CCSER1	20.0367	2.34563	2.42722e-261
SH3TC2	29.0749	2.33529	0
CDK6	89.7577	2.32638	0
SIPA1L1	47.7827	2.32454	0
ERBB4	98.4949	2.32233	0
SMAD2	54.6769	2.3222	0
ALS2	40.0294	2.31962	0
CSPG4B	23.7665	2.30065	5.56266e-308
TTC21B	34.743	2.29869	0
RGS7BP	62.6138	2.29857	0
CELSR1	42.7606	2.27269	0
DNAH8	43.025	2.26448	0
ST6GAL1	23.6637	2.26322	0
EFHD1	25.0954	2.23962	0
EEF1A1	39.2878	2.23308	0
SIPA1L2	91.9677	2.2325	0
MUC4	30.0147	2.23097	0
ZNF704	89.3319	2.22343	0
RPS27A	26.7254	2.21238	7.22136e-297
FAM81A	21.9236	2.21192	3.67408e-248
NPNT	23.1938	2.21183	0
LRRTM3	98.5242	2.2083	0
PXYLP1	49.3612	2.20136	0
MAP1B	51.2041	2.19986	0
SMO	29.1043	2.19605	0
GRAMD1C	64.3025	2.19259	0
LBH	39.7651	2.18567	0
RGS6	38.3554	2.18449	0
PRKX	32.4449	2.17722	0
CTNNB1	70.2129	2.16823	0
AIG1	65.536	2.16376	0
SPATA1	22.3789	2.15355	1.47775e-212
DTNB	33.2452	2.1527	0
ABHD17C	22.8047	2.14707	2.08099e-245
DCP1B	80.2496	2.14639	0
ANKRD28	40.4479	2.14401	0
NAB1	40.2276	2.14328	0
PREP	43.5389	2.14277	0
RNF144B	37.8634	2.13808	0
SCAI	28.2673	2.12952	1.00987e-280
THSD7A	95.1542	2.12512	0
YEATS2	35.5874	2.12355	0
PRKCI	29.8311	2.12318	1.6435e-288
RNF43	30.6241	2.11714	0
GRPEL2	26.8576	2.11487	2.03846e-254
CSRNP3	28.9354	2.10959	3.13925e-302
RCSD1	58.2893	2.09693	0
CEP112	31.6446	2.09615	2.99296633091150e-311
AHDC1	44.0382	2.09376	0
ADGRD1	56.9016	2.093	0
TRIM2	80.2203	2.0867	0
DCLK2	36.7548	2.0859	0
ZNF268	22.467	2.08521	8.85499e-196
RAB32	46.8722	2.08444	0
RPL26	21.1674	2.08268	7.46356e-185
EFCAB5	23.6784	2.08129	7.0824e-202
SKA2	30.6755	2.07954	7.32742e-303
UBE2E3	56.9016	2.07649	0
PPP1R3C	40.0881	2.0686	0
RANBP17	32.2394	2.06806	3.81400000000000e-321
RPL6	28.5609	2.06775	4.56447e-257
HOMEZ	43.2966	2.05694	0
NOTCH2	34.978	2.05575	0
RNF180	93.649	2.03501	0
SLC2A3	36.4684	2.03456	1.42499e-300
MRPL14	20.0147	2.02061	5.74299e-172
SEMA5A	90.9031	2.02058	0
RBM24	98.9721	2.0188	0
INTS6L	33.304	2.01772	2.63745694660000e-314
ARFGEF3	41.2849	2.01039	0
ARHGAP32	26.5345	2.01015	4.20787e-234
EMILIN2	47.5184	2.00526	0
ADGRA3	73.348	2.00219	0
RUNX2	21.6887	2.00188	6.82587e-191
ADAM19	32.2761	2.00114	2.56374158336000e-312

## Sheet: RP-CM7
Supplemental Table 4G. Statistics of upregulated genes in cluster RPCM7
Gene	% RPCM7 cell expressing	RPCM7 vs other fold change	p-value
FAP	52.5379	54.7165	0
ALDH1A2	47.8076	51.9996	0
COL12A1	42.599	49.2105	0
ABCA9	51.5015	47.5149	0
EBF1	83.7364	46.5301	0
RHOJ	49.6678	43.5038	0
EBF2	60.0053	41.7956	0
SOBP	51.342	41.5571	0
LPAR1	58.65	39.8805	0
COL6A6	42.7319	39.6794	0
GNG12	49.3223	39.2744	0
ABCA8	51.7406	39.205	0
DDR2	51.1028	36.0694	0
SULF1	53.0162	35.0397	0
BNC2	64.0446	33.4893	0
CGNL1	42.599	31.8797	0
LRRK1	43.5291	31.5329	0
SOX5	58.6234	31.5099	0
LDB2	68.5623	30.0822	0
BICC1	72.0702	29.4571	0
ADAMTSL3	51.6609	29.2125	0
COL6A3	53.5477	28.8054	0
FBN1	77.5445	27.8349	0
COL5A1	41.536	27.2126	0
EPS8	69.0407	26.8794	0
CHSY3	54.2121	25.9775	0
CLMP	46.0537	25.3884	0
RBMS3	88.7855	25.2775	0
EGFR	48.3391	25.2633	0
FN1	41.3766	24.8495	0
EBF3	46.0271	24.3866	0
GLI2	44.22	24.2994	0
MFAP5	52.1393	23.9767	0
AKT3	75.9235	23.9636	0
ARHGAP28	43.9543	23.4589	0
LSAMP	44.3263	22.769	0
ADAMTS19	42.6521	21.365	0
PDE1A	57.6668	20.987	0
PLSCR4	66.835	20.437	0
COLEC12	58.3843	20.3015	0
COL5A2	80.4146	19.6292	0
ADAMTS2	43.4494	19.3307	0
AKAP12	47.6482	19.3048	0
PLXDC2	83.949	18.8183	0
FBLN1	43.4228	18.6374	0
TACC1	45.6285	18.1868	0
PLCB1	64.7887	18.014	0
NAV3	41.9612	17.7709	0
TNXB	44.4592	17.5831	0
KIRREL1	46.6117	17.4599	0
GAS7	49.1363	17.2474	0
GNG2	40.473	17.2409	0
DCN	67.2867	16.8505	0
IGFBP5	46.4789	16.3953	0
DISC1	44.4592	15.4676	0
SLC1A5	24.1642	15.3633	0
HPGD	43.1039	15.3332	0
GSN	68.7749	15.041	0
ZNF423	44.9907	14.2746	0
PARP8	41.0842	14.2325	0
EPB41L2	79.7236	14.1502	0
SPON2	40.2604	13.9192	0
CYBRD1	41.0842	13.8666	0
LUM	40.5262	13.8543	0
FRMD6	47.4621	13.7649	0
SH3D19	57.6668	13.7086	0
CALCRL	41.1374	13.2853	0
LIMA1	42.785	13.0956	0
LTBP4	41.0311	13.054	0
POSTN	45.0704	12.8947	0
ATRNL1	67.5525	12.806	0
ANTXR1	74.8605	12.391	0
GPC3	45.283	12.3457	0
PTPN13	50.0133	12.2748	0
DOCK10	42.0675	12.0374	0
NEDD4	41.5094	11.9277	0
COL15A1	51.6078	11.878	0
HMCN1	49.0832	11.8551	0
ITIH5	46.4257	11.849	0
MGP	58.3311	11.8345	0
FRMD3	51.8735	11.7733	0
FAM114A1	44.3263	11.3914	0
PLOD2	56.2052	11.3849	0
SPARC	40.4465	11.3671	0
COL6A1	41.2171	10.8634	0
SEMA6A	40.4199	10.8607	0
PRKD1	62.5299	10.8443	0
ABI3BP	47.6482	10.4545	0
COL3A1	80.8398	10.3815	0
PDE10A	62.583	10.3128	0
HTRA1	41.9612	10.1268	0
FMNL2	52.7239	10.0778	0
DAB2	51.6875	9.93478	0
COL1A1	68.27	9.90927	0
FAM171A1	58.836	9.56308	0
RRBP1	52.591	9.33492	0
LAMB1	61.4403	9.30591	0
COL8A1	57.4542	9.15687	0
ELMO1	43.8214	8.72536	0
COL1A2	76.5347	8.69948	0
PID1	77.8634	8.31382	0
TIAM1	40.1276	7.9733	0
MRC2	47.0104	7.62869	0
ASAP2	44.3263	7.61809	0
ITPR1	62.7956	7.4866	0
MYO1B	36.2742	7.3687	0
CYP7B1	49.6412	7.16659	0
GLI3	76.455	6.90302	0
SPARCL1	65.3999	6.8209	0
DLG2	46.3726	6.77417	0
TRPS1	78.5012	6.69594	0
STON2	44.5655	6.27101	0
ZFP36L2	50.5979	5.83337	0
MLXIP	53.6009	5.77891	0
SDC2	53.0694	5.72143	0
DOCK9	52.1924	5.62116	0
SASH1	81.823	5.45319	0
NCOA7	47.5153	5.45105	0
TRERF1	53.4148	5.41554	0
OGN	41.536	5.41261	0
FRMD4A	72.7611	5.35606	0
VIM	55.1687	5.31071	0
ASAP3	41.2171	5.23336	0
GK5	40.2339	5.16003	0
EDA	50.9434	5.11983	0
RGMA	45.1236	4.93091	0
TIMP2	42.7584	4.86484	0
MDFIC	43.4494	4.60028	0
PRKG1	87.8289	4.52794	0
PDE7B	82.7265	4.40262	0
NOVA1	59.6864	4.39092	0
TPST1	42.1206	4.3092	0
ETV1	44.3529	4.26355	0
UGGT2	41.4031	4.22949	0
COL14A1	84.5602	4.21394	0
CMIP	53.0428	4.05766	0
THBS1	42.8647	3.99472	0
DCLK1	40.5262	3.95275	0
SLC2A13	43.7948	3.91407	0
LOXL2	42.0144	3.884	0
DCBLD2	54.9562	3.87209	0
TMSB4	40.1807	3.80474	0
SAT1	62.7691	3.76627	0
TCF4	94.2067	3.7249	0
SRGAP1	65.0013	3.68448	0
ANXA5	45.0173	3.59125	0
TMTC1	41.3766	3.53329	0
CDH11	49.6412	3.53151	0
NECTIN3	64.5761	3.44778	0
RBPJ	74.7276	3.43991	0
SLC9A9	66.7021	3.43554	0
FNBP1	51.7141	3.40949	0
GMDS	47.7279	3.39696	0
RAB31	41.2171	3.36844	0
RAPH1	74.9668	3.34622	0
SLC40A1	41.0045	3.33482	0
PIP4K2A	57.587	3.31971	0
ANKRD44	49.7475	3.31872	0
SEC24D	61.0949	3.31671	0
REV1	74.1961	3.30126	0
PPP3CA	76.0298	3.2664	0
ADGRD1	74.4884	3.26422	0
SMURF1	54.9296	3.21057	0
ADAMTS12	63.8852	3.20628	0
SRGAP2	69.6519	3.20424	0
NOTCH2	67.207	3.2038	0
HEG1	55.9926	3.17645	0
ABCG2	48.0202	3.17424	0
TNS3	50.5448	3.12401	0
ZEB2	85.5169	3.09007	0
SPON1	70.5023	3.06608	0
LTBP1	64.1509	3.04799	0
GALNT1	56.0457	3.03155	0
APAF1	45.4425	3.03032	0
SLC4A7	41.8283	3.02051	0
FSTL1	66.8615	2.97399	0
RGL1	62.0516	2.97286	0
MAML2	92.3731	2.96629	0
SEC23A	40.287	2.95208	0
RNF217	41.6689	2.94715	0
PDE5A	51.1826	2.92574	0
RANBP17	61.4403	2.9224	0
SPRED2	52.6973	2.90695	0
PELI1	58.7297	2.9059	0
CASK	56.4975	2.90411	0
ADAM9	50.7574	2.90277	0
GUCY1A1	47.409	2.88645	0
ZFHX3	63.5929	2.87545	0
CST3	43.0242	2.87067	0
OSTF1	48.6846	2.8491	0
UBTD2	42.5193	2.83255	0
PTPRJ	46.0005	2.80947	0
ARHGAP32	53.2554	2.79409	0
SNTB2	67.6056	2.78443	0
FUT8	57.6402	2.76528	0
CREB3L2	65.0013	2.76238	0
B2M	44.1137	2.75805	0
APBB2	80.202	2.74535	0
JAK1	88.3338	2.74286	0
WSB1	72.894	2.73798	0
SELENOP	59.2347	2.7352	0
LRRC17	40.7919	2.73363	0
ATP2B1	56.0989	2.7171	0
TCF7L2	84.1881	2.68408	0
RCBTB2	49.9867	2.6696	0
FYN	76.9864	2.64896	0
KSR1	52.591	2.64435	0
ZFP30	46.0271	2.64133	0
TMOD3	52.6707	2.61235	0
CEP112	57.9856	2.60444	0
FARP1	67.5259	2.59274	0
ASPN	45.7348	2.5899	0
KLF7	61.8124	2.58849	0
SKIL	45.9474	2.54569	0
ACTN1	43.3697	2.5349	0
ND4	64.3901	2.52339	0
PTPRD	60.8291	2.51739	0
TGFB2	44.4326	2.51434	0
TGFBR2	76.827	2.51196	0
IGFBP7	63.9915	2.50081	0
SLC44A1	45.7879	2.49681	0
PI4K2B	40.287	2.48237	0
MYO9B	42.0941	2.47458	0
GNAQ	87.2974	2.45507	0
TGFBR3	66.9944	2.45178	0
DAP	46.5852	2.44616	0
ND3	44.9641	2.44448	0
ZHX3	49.9336	2.43569	0
VCAN	79.4579	2.41263	0
PDCD4	49.2161	2.38972	0
KDSR	61.6264	2.36932	0
ARL15	78.0229	2.36723	0
ADAM19	51.528	2.36579	0
RAC1	42.2801	2.35758	0
PTBP3	52.0595	2.35212	0
LHFPL6	78.0494	2.3259	0
EML4	60.6431	2.32027	0
NAALADL2	70.4757	2.31413	0
TUBA1B	41.2171	2.29947	0
SPRED1	69.4924	2.27925	0
FAM160B1	51.9001	2.27716	0
ATP6	79.7502	2.27019	0
ZEB1	56.3912	2.26811	0
PRICKLE1	52.3784	2.25961	0
NXN	49.1629	2.25677	0
CYTB	72.3093	2.25579	0
NCOR2	64.709	2.25251	0
RORA	62.1579	2.25197	0
SMURF2	80.9726	2.24943	0
RUSC2	58.1717	2.24451	0
CAMSAP2	47.1698	2.23468	0
ITM2B	62.9817	2.23178	0
CYTH3	68.5889	2.2286	0
MAP4K4	61.5466	2.21348	0
ND2	53.7337	2.2094	0
KIF2A	43.6088	2.20938	0
PHLPP1	56.7898	2.20819	0
BBS9	58.8892	2.20622	0
DAPK1	67.2602	2.19998	0
KLF3	40.8716	2.19978	0
COX2	84.0287	2.18431	0
TTC28	51.1294	2.18399	0
DDX6	81.1587	2.17667	0
LDLRAD4	44.4326	2.17599	0
NCKAP5	69.9442	2.16961	5.73465e-283
UACA	50.5979	2.16205	0
ZNF710	44.034	2.15505	0
DPYD	83.5504	2.14559	0
ARHGAP29	44.8578	2.14407	0
PIK3R1	81.9825	2.14381	0
SMAD1	55.4611	2.13845	0
SESTD1	74.3024	2.13586	0
KIAA1217	61.148	2.13141	3.55691e-292
GLCE	45.3627	2.11992	0
ARMC2	41.8549	2.11893	0
FOXO1	76.1626	2.11841	0
SETX	42.3864	2.11595	2.15288194000000e-315
SEC31A	70.1568	2.11547	0
RFX3	55.089	2.10944	0
PTPN9	72.017	2.10446	0
CBFB	48.0468	2.09956	0
COX3	87.8554	2.09353	0
RASA2	56.6038	2.08642	0
CD99	47.1964	2.07371	0
PHACTR2	73.4786	2.07247	0
SSH1	42.7319	2.0724	0
CAPN2	40.7919	2.07043	0
KIF3A	46.346	2.0676	0
ITPKB	50.6777	2.05954	0
JAK2	64.7622	2.05851	0
MAGI3	70.0771	2.05487	0
TUT7	64.895	2.0464	0
LIFR	55.6471	2.04616	2.86511e-262
TTC3	68.2168	2.04473	0
TTC21B	51.9001	2.04332	0
RSU1	73.9038	2.03652	0
AGAP3	43.4228	2.0324	0
PSD3	84.9322	2.02963	0
ACSL4	43.1571	2.01901	0
CCDC88A	61.0683	2.0184	0
CEP170	65.6923	2.01415	0
VPS13B	94.7117	2.00321	0
HIVEP1	58.1185	2.00126	0

## Sheet: RP-CM8
Supplemental Table 4H. Statistics of upregulated genes in cluster RPCM8
Gene	% RPCM8 cell expressing	RPCM8 vs other fold change	p-value
DUSP26	23.7528	3.07302	0
RAI2	27.4718	2.91648	0
YIPF7	32.441	2.83629	0
BDH1	25.7832	2.78272	0
ABLIM2	42.5235	2.59138	0
ACSS1	22.3293	2.52653	0
ART3	62.2968	2.51951	0
PCSK5	45.1669	2.51865	0
IL6R	26.9427	2.45507	0
NAALAD2	31.0269	2.43836	0
SLC7A11	29.4639	2.41772	0
MLPH	24.7447	2.34584	0
TSEN2	29.3046	2.33766	0
ANKRD39	43.0213	2.26456	0
MYOT	64.8855	2.2645	0
XDH	40.7675	2.25679	0
FGD4	52.2212	2.24458	0
ENTPD6	28.6196	2.18173	0
NID2	48.7533	2.15688	0
IL34	48.8196	2.13754	0
ABHD4	26.7519	2.1171	0
TCP11L2	20.4861	2.10474	0
ACTA1	61.5909	2.10186	0
KALRN	57.5776	2.08448	0
TEX9	24.9238	2.08271	0
NPPB	24.6633	2.07914	9.67462e-180
PLS3	20.4361	2.05773	1.24539e-266
ABHD2	76.8706	2.05071	0
MAVS	54.6377	2.04215	0
ASB18	58.7371	2.02806	0
DPP4	69.2115	2.0207	0
GIPC2	62.2328	2.00317	0
CKM	37.8765	2.00195	0
