# Supplementary material for: RNA-Binding Protein Signature in Proliferative Cardiomyocytes: A Cross-Species Meta-Analysis from Mouse, Pig, and Human Transcriptomic Profiling Data
Source: Biomolecules. 2025 Feb 19;15(2):310. doi: 10.3390/biom15020310 (PMC11853426; doi:10.3390/biom15020310)
Supplement: Supplementary file 1 [file biomolecules-15-00310-s001.zip › Supplemental table S5 - pig cluster GO.xlsx]

## Sheet: RP-CM1
Supplemental Table 5A. Enriched pathways and biological processes in cluster RPCM1
Pathway and biological processes	p-Value
GO:0005737~cytoplasm	1.07025e-14
GO:0005654~nucleoplasm	2.32529e-08
GO:0005634~nucleus	4.61789e-07
GO:0005813~centrosome	1.83641e-06
GO:0005096~GTPase activator activity	5.12069e-06
GO:0000922~spindle pole	7.1211e-06
ssc05167:Kaposi sarcoma-associated herpesvirus infection	1.57681e-05
GO:0005524~ATP binding	2.05103e-05
ssc05163:Human cytomegalovirus infection	2.82381e-05
ssc04062:Chemokine signaling pathway	3.03821e-05
ssc04666:Fc gamma R-mediated phagocytosis	3.54232e-05
GO:0005829~cytosol	4.16359e-05
GO:0000796~condensin complex	4.41557e-05
GO:0008017~microtubule binding	8.40752e-05
GO:0051015~actin filament binding	8.40752e-05
ssc05170:Human immunodeficiency virus 1 infection	8.95356e-05
ssc05169:Epstein-Barr virus infection	0.000137555
GO:0005884~actin filament	0.000249514
ssc05161:Hepatitis B	0.000288597
ssc04218:Cellular senescence	0.000362367
ssc05135:Yersinia infection	0.000590321
ssc04141:Protein processing in endoplasmic reticulum	0.00074607
ssc04662:B cell receptor signaling pathway	0.00076138
ssc04210:Apoptosis	0.000881645
GO:0005814~centriole	0.00104364
GO:0000278~mitotic cell cycle	0.00122278
ssc05417:Lipid and atherosclerosis	0.00137141
ssc04650:Natural killer cell mediated cytotoxicity	0.00180201
ssc05152:Tuberculosis	0.00185009
GO:0003682~chromatin binding	0.00190424
ssc05012:Parkinson disease	0.00193861
GO:0005085~guanyl-nucleotide exchange factor activity	0.00225749
GO:0005938~cell cortex	0.00264204
ssc04380:Osteoclast differentiation	0.0027051
GO:0031267~small GTPase binding	0.00304717
ssc04625:C-type lectin receptor signaling pathway	0.003624
GO:0042393~histone binding	0.00405255
ssc04728:Dopaminergic synapse	0.00592517
GO:0030496~midbody	0.00609288
GO:0072686~mitotic spindle	0.00666829
ssc03460:Fanconi anemia pathway	0.00691757
ssc04014:Ras signaling pathway	0.00722897
GO:0000228~nuclear chromosome	0.00750665
ssc04664:Fc epsilon RI signaling pathway	0.00789723
ssc04611:Platelet activation	0.0103024
GO:0016604~nuclear body	0.0105442
GO:0005721~pericentric heterochromatin	0.0105442
GO:0005874~microtubule	0.0105442
ssc04810:Regulation of actin cytoskeleton	0.0120737
ssc04814:Motor proteins	0.0120737
ssc04530:Tight junction	0.0120737
GO:0000785~chromatin	0.0144063
ssc05200:Pathways in cancer	0.0153919
GO:0046332~SMAD binding	0.0158612
GO:0140031~phosphorylation-dependent protein binding	0.0163163
GO:0005200~structural constituent of cytoskeleton	0.0165983
ssc04070:Phosphatidylinositol signaling system	0.0171512
ssc04144:Endocytosis	0.0171512
ssc05010:Alzheimer disease	0.0180698
ssc04612:Antigen processing and presentation	0.0200465
ssc04935:Growth hormone synthesis, secretion and action	0.0200465
ssc05020:Prion disease	0.0209838
ssc05205:Proteoglycans in cancer	0.0209838
ssc04720:Long-term potentiation	0.0209838
ssc05415:Diabetic cardiomyopathy	0.0209838
GO:0035861~site of double-strand break	0.0219067
ssc05022:Pathways of neurodegeneration - multiple diseases	0.0226011
ssc04022:cGMP-PKG signaling pathway	0.0246611
GO:0007076~mitotic chromosome condensation	0.025776
GO:0043087~regulation of GTPase activity	0.025776
GO:0051984~positive regulation of chromosome segregation	0.025776
GO:0007264~small GTPase-mediated signal transduction	0.025776
GO:0007052~mitotic spindle organization	0.025776
GO:0035556~intracellular signal transduction	0.025776
GO:0004674~protein serine/threonine kinase activity	0.0258354
ssc04921:Oxytocin signaling pathway	0.029849
GO:0031297~replication fork processing	0.0303319
ssc05214:Glioma	0.0310137
ssc04912:GnRH signaling pathway	0.031299
GO:1905821~positive regulation of chromosome condensation	0.0345205
GO:0005794~Golgi apparatus	0.0359649
GO:0005783~endoplasmic reticulum	0.0365707
GO:0005876~spindle microtubule	0.0365707
GO:0000776~kinetochore	0.0365707
GO:0031625~ubiquitin protein ligase binding	0.0368509
ssc04725:Cholinergic synapse	0.0374574
GO:0031982~vesicle	0.0412255
GO:0045121~membrane raft	0.0432573
GO:0019904~protein domain specific binding	0.0499853

## Sheet: RP-CM2
Supplemental Table 5B. Enriched pathways and biological processes in cluster RPCM2
Pathway and biological processes	p-Value
GO:0005634~nucleus	4.74986e-09
GO:0005813~centrosome	6.22271e-09
GO:0008017~microtubule binding	2.40402e-08
GO:0005654~nucleoplasm	2.96922e-08
GO:0005737~cytoplasm	1.35381e-05
ssc04110:Cell cycle	5.59316e-05
GO:0005814~centriole	1.64711e-05
GO:0000775~chromosome, centromeric region	1.89137e-05
GO:0000776~kinetochore	1.91113e-05
GO:0072686~mitotic spindle	4.73282e-05
GO:0035861~site of double-strand break	6.24046e-05
GO:0003682~chromatin binding	0.000467313
GO:0005515~protein binding	0.000592053
GO:0005524~ATP binding	0.000720691
GO:0007052~mitotic spindle organization	0.00571954
GO:0051315~attachment of mitotic spindle microtubules to kinetochore	0.00571954
GO:0007099~centriole replication	0.00571954
GO:0007076~mitotic chromosome condensation	0.00656345
GO:0000724~double-strand break repair via homologous recombination	0.00656345
GO:0003697~single-stranded DNA binding	0.00215676
GO:0006281~DNA repair	0.00656345
GO:0000794~condensed nuclear chromosome	0.00125656
GO:0007264~small GTPase-mediated signal transduction	0.00862715
GO:0031297~replication fork processing	0.00930646
GO:0000793~condensed chromosome	0.00185819
GO:0000796~condensin complex	0.00401558
GO:0051984~positive regulation of chromosome segregation	0.0247168
GO:0090307~mitotic spindle assembly	0.0247168
GO:0007094~mitotic spindle assembly checkpoint signaling	0.0247168
GO:0016887~ATP hydrolysis activity	0.0163421
GO:0000781~chromosome, telomeric region	0.00642736
GO:0000785~chromatin	0.00686603
GO:0042393~histone binding	0.018617
GO:0005721~pericentric heterochromatin	0.00824391
GO:0030496~midbody	0.0120129
GO:0019904~protein domain specific binding	0.0400933
GO:0140658~ATP-dependent chromatin remodeler activity	0.0434291
GO:0005829~cytosol	0.0204397
GO:0030892~mitotic cohesin complex	0.0257556
GO:0097431~mitotic spindle pole	0.0257556
GO:0000922~spindle pole	0.0294735
GO:0016604~nuclear body	0.0303698
GO:0120099~procentriole replication complex	0.0314744
GO:0005938~cell cortex	0.0447159

## Sheet: RP-CM3
Supplemental Table 5C. Enriched pathways and biological processes in cluster RPCM3
Pathway and biological processes	p-Value
ssc00190:Oxidative phosphorylation	9.16114e-13
ssc05415:Diabetic cardiomyopathy	3.63733e-12
ssc05012:Parkinson disease	8.87711e-11
ssc05020:Prion disease	8.87711e-11
ssc05208:Chemical carcinogenesis - reactive oxygen species	1.27057e-10
ssc04714:Thermogenesis	1.39627e-10
ssc05016:Huntington disease	4.17451e-09
ssc05010:Alzheimer disease	4.48583e-09
ssc05014:Amyotrophic lateral sclerosis	2.60912e-08
ssc05022:Pathways of neurodegeneration - multiple diseases	5.56082e-08
GO:0006120~mitochondrial electron transport, NADH to ubiquinone	2.06751e-06
GO:0005743~mitochondrial inner membrane	1.80421e-06
GO:0008137~NADH dehydrogenase (ubiquinone) activity	1.27318e-05
GO:0032981~mitochondrial respiratory chain complex I assembly	7.59918e-05
ssc01100:Metabolic pathways	1.3475e-05
ssc04723:Retrograde endocannabinoid signaling	2.40287e-05
ssc04932:Non-alcoholic fatty liver disease	3.2754e-05
GO:0005840~ribosome	0.000854531
ssc03010:Ribosome	0.000266467
GO:0003735~structural constituent of ribosome	0.0206611
ssc05171:Coronavirus disease - COVID-19	0.00425779
ssc04260:Cardiac muscle contraction	0.0353031

## Sheet: RP-CM4
Supplemental Table 5D. Enriched pathways and biological processes in cluster RPCM4
Pathway and biological processes	p-Value
GO:0071376~cellular response to corticotropin-releasing hormone stimulus	8.41405e-05
GO:0035259~nuclear glucocorticoid receptor binding	0.000257489
GO:0035914~skeletal muscle cell differentiation	0.00329814
GO:0006357~regulation of transcription by RNA polymerase II	0.00418394
GO:0004879~nuclear receptor activity	0.00588113
GO:0005667~transcription regulator complex	0.00705282

## Sheet: RP-CM5
Supplemental Table 5E. Enriched pathways and biological processes in cluster RPCM5
Pathway and biological processes	p-Value
GO:0016323~basolateral plasma membrane	0.000718649
GO:0045944~positive regulation of transcription by RNA polymerase II	0.00186628
GO:0005667~transcription regulator complex	0.00858102

## Sheet: RP-CM6
Supplemental Table 5F. Enriched pathways and biological processes in cluster RPCM6
Pathway and biological processes	p-Value
GO:0030282~bone mineralization	7.08244e-05
GO:0014069~postsynaptic density	0.000262577
GO:0016485~protein processing	0.000505269
GO:0001755~neural crest cell migration	0.000643149
GO:0045892~negative regulation of DNA-templated transcription	0.000719186
GO:0042475~odontogenesis of dentin-containing tooth	0.000918278
GO:0010628~positive regulation of gene expression	0.00111188
GO:0098978~glutamatergic synapse	0.0011531
GO:0030509~BMP signaling pathway	0.00197949
GO:0005912~adherens junction	0.00214275
GO:0005509~calcium ion binding	0.00265609
GO:0045669~positive regulation of osteoblast differentiation	0.00268647
GO:0001701~in utero embryonic development	0.00298577
GO:0009653~anatomical structure morphogenesis	0.00339754
GO:0060413~atrial septum morphogenesis	0.00396106
GO:0060644~mammary gland epithelial cell differentiation	0.00396106
GO:0042734~presynaptic membrane	0.00487938
GO:0003151~outflow tract morphogenesis	0.00499551
GO:0003323~type B pancreatic cell development	0.00573632
GO:0010718~positive regulation of epithelial to mesenchymal transition	0.00581976
GO:0062023~collagen-containing extracellular matrix	0.00617244
GO:0032963~collagen metabolic process	0.00673647
GO:1902430~negative regulation of amyloid-beta formation	0.00673647
GO:0007160~cell-matrix adhesion	0.0078407
GO:0030336~negative regulation of cell migration	0.00926367
GO:0007043~cell-cell junction assembly	0.00931964
GO:0051965~positive regulation of synapse assembly	0.00990021

## Sheet: RP-CM7
Supplemental Table 5G. Enriched pathways and biological processes in cluster RPCM7
Pathway and biological processes	p-Value
GO:0062023~collagen-containing extracellular matrix	8.20681e-17
GO:0030199~collagen fibril organization	1.62079e-07
GO:0007179~transforming growth factor beta receptor signaling pathway	1.47711e-05
GO:0005581~collagen trimer	4.27311e-06
GO:0031012~extracellular matrix	4.27311e-06
GO:0005201~extracellular matrix structural constituent	2.66263e-05
GO:0030198~extracellular matrix organization	3.63329e-05
GO:0005515~protein binding	4.39634e-05
ssc04820:Cytoskeleton in muscle cells	4.56164e-05
ssc04520:Adherens junction	4.56164e-05
GO:0046872~metal ion binding	7.97113e-05
GO:0046332~SMAD binding	7.97113e-05
GO:0005518~collagen binding	7.97113e-05
ssc04933:AGE-RAGE signaling pathway in diabetic complications	6.36687e-05
GO:0005604~basement membrane	8.34286e-05
GO:0005576~extracellular region	8.34286e-05
ssc05205:Proteoglycans in cancer	8.37111e-05
ssc05415:Diabetic cardiomyopathy	8.37111e-05
GO:0030020~extracellular matrix structural constituent conferring tensile strength	0.000222645
GO:0016477~cell migration	0.00279011
ssc04510:Focal adhesion	0.000242111
ssc04974:Protein digestion and absorption	0.000288859
ssc05165:Human papillomavirus infection	0.000297439
ssc04350:TGF-beta signaling pathway	0.000340805
GO:0005509~calcium ion binding	0.00169326
ssc04151:PI3K-Akt signaling pathway	0.000590393
GO:0007507~heart development	0.00982974
GO:0051897~positive regulation of phosphatidylinositol 3-kinase/protein kinase B signal transduction	0.0105185
ssc04611:Platelet activation	0.000743712
GO:0002020~protease binding	0.00251233
ssc05146:Amoebiasis	0.000856031
GO:0005096~GTPase activator activity	0.00321044
ssc04926:Relaxin signaling pathway	0.00101245
ssc05200:Pathways in cancer	0.0012246
ssc04725:Cholinergic synapse	0.00164117
GO:0016601~Rac protein signal transduction	0.0280313
ssc05163:Human cytomegalovirus infection	0.00169461
GO:0001568~blood vessel development	0.0280313
GO:0005938~cell cortex	0.00791063
GO:0030512~negative regulation of transforming growth factor beta receptor signaling pathway	0.0375889
ssc05020:Prion disease	0.00259675
GO:0030336~negative regulation of cell migration	0.0388523
GO:0001527~microfibril	0.0105693
GO:0050431~transforming growth factor beta binding	0.01301
GO:0048407~platelet-derived growth factor binding	0.0172733
ssc05208:Chemical carcinogenesis - reactive oxygen species	0.00538089
ssc04540:Gap junction	0.00590132
GO:0005178~integrin binding	0.021805
GO:0016301~kinase activity	0.0258364
ssc04512:ECM-receptor interaction	0.00789726
GO:0008201~heparin binding	0.0318782
GO:0043235~receptor complex	0.0354608
GO:0005856~cytoskeleton	0.0354608
GO:0005539~glycosaminoglycan binding	0.0407074
ssc05212:Pancreatic cancer	0.0141337
ssc04022:cGMP-PKG signaling pathway	0.0182209
ssc04380:Osteoclast differentiation	0.0183459
ssc05010:Alzheimer disease	0.0189695
ssc04144:Endocytosis	0.0204796
ssc05169:Epstein-Barr virus infection	0.0223146
ssc04015:Rap1 signaling pathway	0.0245958
ssc04062:Chemokine signaling pathway	0.0259822
ssc05210:Colorectal cancer	0.0259822
ssc04970:Salivary secretion	0.0265341
ssc04218:Cellular senescence	0.0287129
ssc05235:PD-L1 expression and PD-1 checkpoint pathway in cancer	0.0320404
ssc04810:Regulation of actin cytoskeleton	0.0320404
ssc05215:Prostate cancer	0.0320404
ssc04924:Renin secretion	0.03237
ssc05167:Kaposi sarcoma-associated herpesvirus infection	0.03237
ssc05016:Huntington disease	0.03237
ssc04728:Dopaminergic synapse	0.03237
ssc04713:Circadian entrainment	0.03237
ssc04922:Glucagon signaling pathway	0.0347083

## Sheet: RP-CM8
Supplemental Table 5H. Enriched pathways and biological processes in cluster RPCM8
Pathway and biological processes	p-Value
ssc04820:Cytoskeleton in muscle cells	0.00452885
