# Supplementary material for: RNA-Binding Protein Signature in Proliferative Cardiomyocytes: A Cross-Species Meta-Analysis from Mouse, Pig, and Human Transcriptomic Profiling Data
Source: Biomolecules. 2025 Feb 19;15(2):310. doi: 10.3390/biom15020310 (PMC11853426; doi:10.3390/biom15020310)
Supplement: Supplementary file 1 [file biomolecules-15-00310-s001.zip › Supplemental table S6- hiPSC-CM differentially expressed gene.xlsx]

## Sheet: Sheet2
Supplemental Table 6: Statistics of differentially expressed gene, comparing between hiPSC-CM-D16 and hiPSC-CM-S140 cell lines
Gene	baseMean	log2 FoldChange, D140 / D16	Adjused p-value
SULT1E1	4103.87	14.5288	3.75365e-33
MGP	1595.14	14.1267	3.76519e-31
ASPN	901.212	13.3048	1.62008e-27
STRIT1	574.19	12.6516	7.18167e-25
SMIM43	487.193	11.4542	1.01244e-20
APOL4	218.001	11.2569	8.79291e-20
KCNS2	375.376	11.0798	3.52175e-19
GRM1	657.228	10.9972	8.31186e-25
WT1-AS	177.196	10.9539	2.95085e-18
IL33	164.772	10.8529	2.58091e-18
LINC02502	162.337	10.8269	7.85438e-18
NUPR1	743.447	10.1716	6.22661e-41
SV2B	323.849	9.9747	1.2476e-20
INMT	1809.37	9.75946	1.12887e-114
RPL3L	146.821	9.72043	9.89373e-15
GFRA1	363.826	9.55795	1.23936e-27
ELN	197.972	9.26148	1.13557e-17
COL15A1	1067.38	9.23156	2.14047e-84
BRINP2	1819	9.22724	9.38496e-17
WT1	1156.16	9.21898	7.52527e-94
GABRA4	664.814	9.21128	5.55965e-55
NPR3	989.922	9.0049	5.10139e-89
EFEMP1	1526.51	8.88985	4.82924e-129
CCL21	124.177	8.58849	5.93665e-15
POSTN	5651.66	8.5591	0
CDKN2A	179.647	8.52853	5.3704e-21
ITLN1	2904.31	8.49213	1.75061e-245
SGCD	1745.85	8.49017	9.02863e-153
CCL2	113.328	8.45582	2.76433e-14
PDK4	984.267	8.33281	6.98852e-108
CD274	411.732	8.27428	2.95803e-07
HSD11B1	181.95	8.14634	2.53067e-25
NRAP	3120.03	8.09389	4.55621e-282
DCN	463.013	8.03213	1.94226e-62
TNMD	4222.92	7.98649	0
ALAS2	4451.02	7.93379	0
SHFL	151.261	7.86978	1.79831e-23
XIRP2	7812.99	7.7754	0
USH1C	669.148	7.76049	7.28395e-95
NPR1	236.412	7.71954	4.68218e-37
RUNX2	166.462	7.69342	3.48435e-27
FGF5	1499.51	7.65468	7.19832e-177
HPR	159.184	7.61516	1.24978e-26
ASB11	5156.93	7.55728	0
KCNJ2	742.516	7.53567	1.42247e-100
MFAP4	18144.3	7.41238	0
ITGA10	1325.43	7.28301	3.05152e-154
IL34	165.201	7.19497	2.96625e-31
CD36	12257.4	7.17803	0
CALN1	249.601	7.12925	4.67371e-46
COLEC10	113.259	7.12256	2.57925e-22
GJD2	3147.05	7.08082	0
STMN2	257.35	7.04424	4.21985e-44
UBA7	572.412	7.02748	2.72462e-102
PXDNL	1079	6.98711	3.40848e-151
SLC38A4	139.932	6.9537	2.35352e-28
IFIT2	156.95	6.92394	1.03184e-32
SCG2	361.315	6.87537	3.98095e-70
BGN	415.919	6.85437	4.08262e-78
SLC15A2	970.637	6.84955	1.7669e-143
RGS6	1115.97	6.81368	4.4064e-186
TYRP1	107.642	6.80681	3.7471e-23
LMOD3	8217.75	6.73542	0
C4B	204.426	6.71305	7.11604e-44
LPL	12810.8	6.69394	0
DIRAS2	587.647	6.66228	1.22564e-106
KCNK6	9280.79	6.52836	6.12454e-190
MGLL	1996.58	6.50781	4.12417e-189
TNFRSF11B	456.726	6.45044	1.16195e-92
CCDC54-AS1	128.244	6.4498	4.92526e-29
MXRA5	197.608	6.438	5.08052e-41
ALDH3B1	413.768	6.41307	1.21162e-86
MARCHF11-AS1	991.43	6.39513	5.07951e-120
SPON1	3111.26	6.37139	4.98193e-208
RASD2	5599.6	6.32952	0
ACTG2	573.281	6.31821	1.75741e-95
PALMD	574.725	6.31329	1.22766e-105
CAV3	1043.03	6.30342	1.14637e-135
ADAMTS5	389.73	6.27953	9.85312e-80
B3GALT2	4670.52	6.23848	0
FOS	1479.54	6.23789	8.27568e-229
MYL2	222144	6.1962	2.91196e-302
MGAT4C	1191.42	6.17512	5.44837e-206
C4A	467.4	6.12269	3.50293e-77
CAVIN2	1584.87	6.11745	3.30921e-215
GPNMB	4920.39	6.08196	0
CHD5	109.84	6.0639	2.0057e-26
RORB	442.265	6.01319	1.65288e-72
HHATL	4600.65	5.99389	1.49804e-154
ALX4	261.417	5.98651	3.05102e-07
P2RX1	1060.94	5.95635	8.11962e-184
C14orf180	884.599	5.93808	4.25648e-135
MSS51	1321.08	5.9256	2.17641e-203
DAPK2	658.99	5.88035	5.40957e-124
NEGR1	438.972	5.85877	3.32744e-97
G0S2	13814.1	5.83667	3.01371e-224
PODN	998.165	5.80997	1.52181e-184
SUSD2	767.908	5.79489	2.55339e-147
MAOA	2619.6	5.78802	1.892e-191
KCNT1	157.298	5.75677	3.28551e-38
COL3A1	8336.58	5.7564	7.20112e-140
SLITRK5	201.537	5.75374	1.81272e-47
PTGIS	696.99	5.75216	6.80901e-142
SGSM1	185.215	5.74341	1.34239e-40
PSKH2	106.244	5.64486	4.65792e-29
RAMP1	1781.45	5.62417	2.60004e-152
COL19A1	380.639	5.56651	4.73093e-48
NFIB	8202.04	5.56617	3.10352e-286
BHLHE41	300.963	5.55907	1.7768e-68
EPHA5	122.169	5.52556	1.45205e-27
PTCHD1	1465.76	5.51269	7.86934e-190
TMEFF2	157.115	5.50341	2.19439e-41
PGR	653.822	5.48779	3.31916e-111
CCBE1	944.751	5.48655	6.03457e-116
SGCG	295.505	5.44048	2.5151e-67
NTRK2	464.331	5.43146	3.11659e-95
NFIX	1890.76	5.39271	2.73541e-195
CCDC85A	212.369	5.3304	8.92125e-38
SPOCK1	8828.65	5.26417	4.19616e-162
PDE3A	369.452	5.26246	4.06943e-13
ATOH8	1087.32	5.23608	1.08198e-177
PDE4B	3511.06	5.21874	1.46467e-212
EPAS1	1338.44	5.2177	1.97483e-171
PIEZO2	112.02	5.21355	1.2321e-25
NNMT	337.078	5.20063	3.78301e-68
SFRP2	353.607	5.19712	3.37537e-81
PTX3	272.161	5.18636	7.98761e-66
NTN4	1389.73	5.18372	1.65092e-116
PDE1A	1078.76	5.10586	9.58853e-168
ART3	1988.81	5.09281	3.57298e-196
MAT1A	141.818	5.08507	8.08715e-35
CASQ2	27035.7	5.05031	0
NIBAN1	10879.8	5.05022	7.61395e-104
LINC01936	555.648	5.03053	3.6382e-109
F3	1697.3	4.99267	1.2658e-167
PDE1C	2013.86	4.9706	9.04058e-180
FZD1	26584.6	4.95506	0
EDARADD	173.668	4.94492	4.42108e-44
FAM124A	841.921	4.93338	6.38721e-127
LINC01611	182.809	4.91392	5.27468e-44
HOXB5	140.673	4.90662	1.39976e-32
KCNJ2-AS1	222.682	4.90463	5.1106e-38
C6	201.665	4.90426	3.47054e-49
NPAS2	1477.25	4.90199	6.1425e-194
CYP1B1	189.516	4.8675	1.00323e-44
SMIM5	153.326	4.86077	1.41643e-36
SLC44A5	1556.44	4.83724	4.32003e-88
FGF7	1225.32	4.8314	1.40694e-191
LINC01170	262.712	4.7853	6.25327e-52
CPNE4	1479.06	4.73587	2.10316e-205
LGALS3BP	12204.9	4.7341	0
PRSS12	148.904	4.72862	7.59266e-31
ITGB8	145.731	4.71014	2.63688e-26
SLC28A3	725.39	4.67068	4.76745e-118
NAV3	388.785	4.66778	1.55917e-44
FAM111A	320.336	4.66431	1.52203e-12
PPP1R3A	6397.34	4.6532	3.45103e-126
MYOM3	300.329	4.65178	1.39081e-65
ASTN1	1940.91	4.64934	1.02734e-141
KCNV1	292.569	4.63852	5.86302e-68
GPR37	1233.35	4.61666	1.42938e-108
SNX22	583.191	4.56817	2.08086e-118
BRINP3	727.476	4.5624	3.84648e-64
EPN3	937.404	4.52149	2.28345e-129
BANCR	10113.5	4.52071	3.54676e-171
TRDN-AS1	2986.89	4.5175	4.5165e-202
GRIN3A	161.084	4.51462	2.08191e-25
PHACTR1	5109.87	4.48747	5.1991e-242
FBN1	670.527	4.48372	1.02915e-69
PRR16	700.572	4.47949	5.0752e-118
MYOM2	5478.9	4.47801	8.71912e-100
RAPGEF4	1668.98	4.47377	6.42495e-123
ST6GALNAC5	364.455	4.42332	1.80231e-73
SULF1	1322.98	4.40453	1.73484e-64
SLC5A12	172.268	4.39712	1.41636e-39
MMP11	2766.84	4.39043	3.77227e-244
NR2F2	569.869	4.38671	7.92235e-85
PITX2	998.659	4.38514	6.64647e-142
PCP4L1	138.72	4.34405	6.95228e-26
MEGF11	137.864	4.32491	4.24994e-35
TRIM22	261.833	4.32078	5.80076e-55
SAMD12	969.756	4.28851	1.4931e-91
LAMA3	286.042	4.28193	7.06841e-50
LINC01182	311.798	4.28015	2.07044e-64
CIBAR1-DT	277.196	4.26882	2.47566e-49
PARP14	254.259	4.25526	6.14849e-46
TSPO	1932.54	4.21684	3.02971e-116
LRRN1	182.285	4.2099	3.23836e-39
APBA1	136.69	4.17704	0.00915188
SQOR	266.935	4.15693	1.49601e-32
SYT13	1133.41	4.15275	2.18671e-99
LGALS3	4712.73	4.13097	4.87093e-134
LINC02984	197.012	4.12582	1.22701e-43
CPNE5	14627.3	4.1106	1.82924e-207
THRB	240.615	4.10151	7.97828e-40
HSF4	130.498	4.08444	2.28896e-21
BTN3A2	194.521	4.08099	2.84633e-26
AQP1	25775.7	4.06712	1.27461e-252
PPP1CB-DT	222.492	4.05161	2.32769e-37
CXCL16	163.778	4.03939	4.46547e-39
PCDH10	450.239	4.03934	8.41617e-64
APOL2	3225.97	4.01142	1.55534e-191
DES	7880.92	4.00878	7.27428e-184
CDK18	4412.21	4.00541	1.66461e-266
OTOG	147.962	3.98102	1.25573e-29
RMDN2	1090.07	3.96835	1.75622e-132
LINC02517	332.293	3.96087	1.5471e-41
ANKRD63	808.454	3.96005	8.29189e-115
SSXP10	114.4	3.95734	3.75071e-25
LINC01621	122.415	3.95415	0.000183516
C11orf21	970.65	3.9454	4.02899e-86
C1QL1	3493.34	3.93495	6.22871e-104
DHRS7C	122.356	3.93307	1.57703e-25
TMEM74	838.958	3.93129	3.85297e-96
DHRS3	11026.8	3.88206	1.94041e-110
OLFML2A	3745.61	3.88177	1.12123e-149
AR	1868.26	3.87047	9.73029e-168
GPR137B	653.522	3.85956	2.28038e-108
PLSCR4	474.557	3.84649	6.57745e-78
ITGA11	621.286	3.8398	3.9688e-59
OSR1	2528.32	3.83589	5.45529e-140
EFNA5	2272.53	3.83515	1.75855e-104
LDHD	799.378	3.83235	3.18993e-89
EYA4	1305.03	3.80746	1.79028e-61
DOCK6-AS1	512.624	3.79332	1.28283e-44
HLA-B	600.367	3.79009	5.48789e-53
IGFBP3	17225.3	3.77942	8.68291e-269
SMCO1	596.083	3.76953	2.25179e-98
ADAMTS14	475.816	3.76215	1.01323e-67
LINC00881	8850.41	3.74846	7.221e-126
CSGALNACT1	324.128	3.7476	3.31446e-59
NINJ2	214.185	3.74599	1.26947e-28
SYNPO	10638.5	3.73925	3.1518e-247
LOX	352.24	3.72658	1.96136e-58
SEMA3D	361.546	3.72645	3.57345e-42
SLC14A1	238.248	3.70567	1.02207e-33
PRRX1	2217.95	3.69025	7.91541e-170
TXNIP	16912.3	3.68604	6.88132e-214
MME	288.499	3.6828	4.21833e-50
SGK1	309.039	3.67489	5.14812e-50
VIPR2	125.604	3.6673	8.23517e-23
NR3C2	466.133	3.66346	3.71695e-62
KCNIP2	4101.73	3.6564	3.27437e-164
BEAN1	538.99	3.65553	1.49242e-58
MPP3	1302.03	3.65431	3.2896e-127
CHRM4	306.595	3.64554	2.24776e-52
ENG	161.672	3.63604	1.74606e-28
LINC01088	343.561	3.6299	5.89587e-27
NPAS3	111.414	3.62801	2.24526e-25
DLGAP1-AS2	138.811	3.62434	2.17229e-18
CNTNAP3	148.593	3.61733	9.17411e-25
FRRS1L	135.618	3.61593	5.6736e-28
GPD1L	5862.62	3.61094	8.2626e-161
MAMLD1	108.264	3.59166	8.43986e-22
CYP26B1	558.892	3.5765	1.49077e-71
IRF6	191.851	3.57461	2.96584e-39
MFAP2	1352.33	3.5659	2.3293e-94
GLIPR1	101.795	3.55537	4.86236e-21
SNAP91	17780.2	3.55192	8.04759e-107
JAK2	6351.47	3.55021	9.43319e-83
LARGE1	13537.4	3.53716	2.42697e-217
MARCKS	2179.41	3.51586	3.15855e-111
GPD1	420.021	3.50685	2.01269e-46
DCLK1	464.183	3.5037	6.30407e-44
RASSF9	553.903	3.49568	2.38223e-67
CRISPLD2	108.013	3.48835	4.11104e-24
A2M	8816.83	3.48356	1.58641e-146
HERC5	389.155	3.48266	4.90352e-40
SVOP	124.404	3.47509	8.89195e-18
COBLL1	818.059	3.47271	7.16368e-41
TNNI3K	176.435	3.47109	1.07789e-34
TRIM63	22897.8	3.45796	5.47339e-193
MARCHF11	2135.24	3.45547	8.11587e-81
SNCAIP	1532.59	3.44672	3.26609e-106
LINC00882	213.859	3.44621	1.89742e-34
LGALS1	849.081	3.4326	4.44609e-47
OR2T8	117.46	3.42613	2.68904e-20
LRRC14B	628.374	3.42208	1.31317e-77
KLHL38	1268.32	3.40583	7.42768e-127
MYBPHL	226.832	3.39005	1.64122e-18
EFCAB13	278.765	3.38438	3.03152e-44
ARAP3	1106.44	3.3802	8.70482e-82
FBXO40	7332.56	3.37783	3.03693e-127
PXYLP1	3092.13	3.37354	9.73626e-118
NXPH4	486.165	3.36366	1.76777e-59
PACRG	441.997	3.3574	1.07907e-37
HSPB6	139.762	3.35724	4.75334e-14
CRTAC1	247.254	3.33336	1.28042e-34
ADGRE5	103.372	3.33164	1.93936e-20
PLSCR1	1144.92	3.32967	3.19333e-116
PLXNC1	481.616	3.31511	1.64833e-58
FGF12	16021.6	3.30056	8.17439e-208
RAB9B	5238.1	3.29204	3.43966e-132
TGFBR2	4259.27	3.2884	2.27091e-63
PDGFA-DT	645.809	3.27755	3.42953e-68
IRF1	243.563	3.26919	3.6895e-38
SPOCK2	337.67	3.25353	1.44111e-55
TNNI3	29976.4	3.25008	1.04245e-59
EGR1	1868.06	3.24329	6.73844e-109
SCN4B	321.085	3.24326	5.76085e-47
CAVIN4	4526.98	3.22578	4.41182e-112
CNTN4	288.49	3.22043	1.2123e-24
IQCD	101.987	3.21788	9.81921e-17
NANOS1	2227.03	3.21766	3.66772e-122
F2RL2	106.578	3.20969	1.42372e-12
CYBRD1	321.296	3.2087	2.98563e-37
RELB	799.194	3.20716	1.32268e-73
STXBP6	1759.17	3.20322	1.54367e-90
HS3ST4	142.077	3.18829	6.28465e-24
CAV1	6940.76	3.18679	1.76517e-131
ZBTB47-AS1	105.557	3.18666	1.2449e-16
PTPRH	169.476	3.15132	8.53645e-31
CDKN2B	446.965	3.12803	1.18002e-57
TMEM229B	121.461	3.12465	3.14658e-22
SH3GL2	186.302	3.12249	1.02006e-28
PER3	764.697	3.12161	8.7883e-36
MYH14	3309.21	3.12076	2.27355e-84
CRIM1	2180.75	3.11216	9.41121e-46
PKD2L2-DT	367.694	3.11051	1.20108e-30
LEISA1	113.611	3.11049	2.92846e-21
PRDM8	1205.62	3.11004	1.62341e-71
MIDEAS-AS1	157.674	3.10329	2.10579e-22
KCNQ1	2135.47	3.10294	2.15215e-106
SLCO5A1	223.424	3.10069	1.98097e-27
TNS2	3013.86	3.08906	2.30559e-105
GHR	2669.14	3.08906	8.72428e-74
PLAU	140.928	3.07317	2.62784e-25
IL1R1	209.532	3.06792	9.06592e-37
C7	27070.9	3.06209	3.38306e-124
BTN3A1	194.101	3.06203	3.3324e-27
COL12A1	8912.57	3.05637	1.68076e-41
IFI35	312.699	3.03707	1.01581e-37
CD200	424.196	3.03501	5.07929e-57
GLP1R	445.091	3.03471	5.20853e-18
RGS11	589.321	3.02038	1.3817e-54
DHRS9	295.533	3.0037	1.71548e-44
ABCC8	140.593	3.00042	9.17227e-16
FIBIN	536.079	2.99239	5.3174e-58
CD1D	212.848	2.9883	8.3198e-27
ENPP5	489.762	2.97132	1.56119e-32
PRDM16-DT	1532.73	2.96823	1.63259e-71
PCDH18	245.562	2.96501	4.55237e-25
COL1A2	3019.07	2.95156	1.07949e-62
GAS6-AS1	700.377	2.9482	1.52081e-62
ANKS1B	371.62	2.94669	6.84305e-43
GPR22	277.993	2.94667	1.64122e-18
MAP3K5	778.895	2.94489	5.59906e-45
FRMD5	3979.83	2.94433	8.66346e-135
LDAF1	3312.89	2.94161	4.67645e-94
ZNF385D	107.874	2.93098	6.76649e-19
IGFBP4	22425.1	2.92672	8.69752e-90
LRRC7	215.364	2.92643	5.55967e-30
DDR2	632.224	2.92498	1.74974e-38
SRPK3	107.445	2.92325	3.1546e-12
CCNO	103.645	2.91713	4.46975e-16
TAPBP	598.614	2.90268	2.84575e-28
BCO2	1319.29	2.90186	3.58634e-84
ABTB1	1084.74	2.89984	3.29005e-64
NT5C1A	351.035	2.88907	6.38729e-32
C1orf115	864.731	2.88208	5.95626e-80
PDZD2	1148.73	2.8799	9.49661e-43
RAP1GAP2	1768.2	2.87533	1.52793e-69
MAP3K14	658.973	2.87412	1.68476e-62
MAP3K7CL	101.453	2.86745	7.51453e-11
TNS1-AS1	305.64	2.86643	1.55497e-26
MFSD6	1207.35	2.86475	3.0431e-36
CCDC80	6789.3	2.85834	3.49067e-150
CBX7	2255.4	2.84158	1.12314e-117
CCND1	6350.57	2.84117	3.90263e-81
DIRAS3	425.508	2.83836	1.73524e-42
GAB3	425.324	2.83328	1.41301e-47
NR4A3	865.698	2.83291	5.90207e-40
ITPKB	171.109	2.83238	3.48844e-17
ADAMTSL1	3485.69	2.83097	4.18631e-54
NDRG4	19146.7	2.82148	1.51461e-163
SORCS2	182.943	2.81949	2.17941e-18
MT-RNR1	439630	2.78777	2.39396e-60
BSPRY	235.122	2.78485	2.41678e-29
GDPD2	681.521	2.7811	3.90989e-60
RRAD	5209.57	2.77982	5.26294e-72
PPP1R1B	1074.8	2.77531	1.34501e-57
AMPH	814.813	2.77232	1.1696e-53
PICART1	115.488	2.76796	5.41234e-15
KCTD8	116.614	2.76597	5.39952e-20
ZBTB47	4814.26	2.7637	3.11757e-102
CEMIP	980.438	2.76239	2.74035e-35
SLC40A1	2883.47	2.75328	9.012e-85
GLUL	20945.1	2.75004	1.34151e-126
GLRB	769.097	2.74771	1.25855e-64
ABCA8	1251.46	2.74564	5.27377e-55
PTGER3	378.904	2.74134	2.31377e-27
AHR	846.069	2.73981	2.52686e-50
TMEM54	551.18	2.73706	4.27043e-38
PLPP7	5625.13	2.73689	7.77886e-80
SPX	878.941	2.72681	6.05909e-80
ARHGEF3	2462.79	2.72099	1.33866e-76
PLCL1	4962.4	2.70577	3.0829e-33
LRRC2	1845.45	2.70343	2.0825e-73
CCND2-AS1	184.63	2.7029	9.37204e-18
NR3C1	3884.3	2.70037	2.05731e-62
PCDH9	1252.51	2.69791	2.34546e-43
SV2C	556.167	2.67889	2.06106e-34
PWWP3B	6368.55	2.66028	2.74352e-48
TESC	1934.96	2.65681	6.26562e-45
VEGFC	683.691	2.64996	4.12837e-52
AGT	5745.09	2.64809	1.1592e-88
KANK2	18184.2	2.64746	1.24208e-84
GALNT14	198.169	2.64674	8.85936e-26
FGF2	728.727	2.64562	4.33449e-52
RFX2	255.575	2.64459	7.6189e-22
GABRE	922.681	2.64323	2.11706e-68
MET	112.098	2.63819	1.04175e-15
LRRTM1	194.881	2.63545	3.06063e-23
SELENOP	726.542	2.62874	4.70685e-51
MBNL1-AS1	242.774	2.62104	4.03562e-25
SYNC	269.325	2.60908	1.48602e-20
MFSD2A	141.331	2.60779	6.75634e-19
PLCB2	1052.45	2.60366	8.86979e-67
ARHGEF37	1272.86	2.60351	3.81202e-57
FBXW7	5376.36	2.58749	4.989e-111
MAOB	227.825	2.58318	8.83833e-26
MTUS1	4890.08	2.58188	9.68414e-56
NLGN1	834.68	2.57966	2.34016e-34
PLCXD3	19245.2	2.5727	3.52687e-102
HMGCLL1	1121.36	2.57256	8.40052e-72
LIPA	822.429	2.56736	9.54601e-43
MAN1C1	8010.37	2.56653	9.87506e-80
DERL3	129.431	2.55002	1.25878e-16
BCL6	998.651	2.54045	7.3513e-49
GUCY1A2	4622.82	2.53773	4.96804e-42
SLC6A4	219.843	2.5316	7.48946e-22
RBM38-AS1	525.885	2.52977	1.11415e-38
NBL1	907.175	2.52422	3.25928e-26
DNAJC12	107.161	2.52006	1.8994e-11
EDIL3	1316.98	2.51731	1.33037e-35
PLAT	193.345	2.51707	2.24274e-22
ITPKA	491.634	2.50822	1.13984e-27
VPS13D	8258.15	2.50798	4.65045e-46
EHD2	760.96	2.50208	3.68309e-40
PPP1R1C	663.031	2.4946	2.17743e-49
PCSK1N	3914.41	2.49212	2.35827e-39
RELL1	1529.75	2.49105	1.37008e-69
VSTM4	396.085	2.48603	2.38418e-25
GLT8D2	265.64	2.48405	5.26779e-30
CKMT2	16153.1	2.48129	2.37515e-82
PLEKHF1	440.937	2.47704	5.55711e-31
KCNJ5	6395.91	2.47515	2.1175e-118
GAREM1	2560.69	2.47023	4.77893e-80
GSEC	263.826	2.46757	5.3608e-21
GCOM1	118.286	2.46604	3.93657e-12
LRRC17	101.154	2.46144	2.71327e-09
WDR97	124.215	2.46099	3.25952e-10
CKM	31418.1	2.45646	2.56658e-56
FAM133A	673.44	2.44695	8.86303e-25
PLK2	6779.78	2.44229	2.81664e-105
SSPN	3135.13	2.43069	9.7798e-63
VWC2	1697.86	2.42877	2.89554e-73
HECA	3830.43	2.41783	2.36215e-87
GPR35	122.076	2.41685	2.94907e-14
CCDC63	124.082	2.41514	4.11215e-13
CASP7	764.281	2.41456	4.31865e-45
EPHB1	204.678	2.41221	4.68658e-24
LINC02609	120.771	2.41148	3.11042e-13
SIPA1L1-AS1	1084.66	2.40371	3.18343e-33
SEC14L2	167.115	2.39729	3.7562e-19
ZDHHC22	142.366	2.39669	7.76318e-18
HRH2	5359.85	2.39273	2.14939e-94
GOLGA4-AS1	436.088	2.38203	1.11872e-41
TBX18	328.977	2.38061	4.73069e-22
ITGA2	198.149	2.37852	5.77672e-10
MTURN	5775.15	2.37789	3.01701e-69
TSLP	251.313	2.3773	3.07656e-24
COL8A1	491.053	2.37553	2.23492e-35
ITGA9	525.815	2.37322	0.00384527
ASIC3	489.856	2.37112	3.55228e-42
SLC26A9	651.661	2.36961	1.72484e-51
FAM20A	2759.38	2.36931	6.28041e-91
CARNS1	177.08	2.36169	4.33768e-17
DTX3L	154.605	2.35953	3.60708e-18
PLEKHG7	101.13	2.35389	1.85446e-12
RABGAP1L	3227.84	2.35084	3.7596e-82
TENM2	1089.67	2.34716	7.40689e-47
CD44	256.511	2.34072	1.96316e-26
SGCA	2492.33	2.33466	5.26296e-44
ZDHHC14	2339.34	2.33352	8.05616e-58
SEMA3G	260.536	2.33121	6.73083e-16
ATG16L2	805.336	2.33092	1.68112e-45
GPAT3	3487.7	2.32391	4.13705e-79
BHLHE40	1090.67	2.32315	2.20516e-47
HLA-F	194.407	2.32237	1.55023e-16
PARP9	228.944	2.31867	2.66676e-22
RORA	248.703	2.31764	3.31559e-16
HNMT	1023.38	2.30745	1.97374e-58
MBOAT1	1086.41	2.30397	9.71931e-59
TNS1	24125.7	2.3027	4.98869e-40
TEF	1938.51	2.2928	4.64587e-64
PTCHD4	1098.24	2.2927	4.33953e-45
OXCT1-AS1	104.03	2.29118	4.59384e-09
CSF1	851.05	2.28919	2.3894e-35
LINC00957	471.166	2.28756	2.30718e-31
MYLK	3142.53	2.28457	8.42087e-56
DMD	20672.5	2.27383	6.60429e-24
PIP5K1B	1814.91	2.27373	3.76878e-53
NR4A1	933.077	2.26843	2.66521e-59
ETNPPL	118.157	2.26487	6.87371e-13
COL11A1	217.595	2.25895	5.04079e-12
ZNF25	436.971	2.25539	8.06733e-22
COL11A2	1805.83	2.25265	1.55953e-31
MT-TP	10293.1	2.25166	1.63915e-34
FGF1	4237.7	2.25005	1.29459e-62
FMNL1	102.529	2.24865	3.16875e-11
NEAT1	2024.11	2.24809	9.21695e-76
CISH	1034.27	2.24426	1.24594e-39
STARD9	839.926	2.2398	7.84213e-34
SORBS1	6957.7	2.23844	6.53519e-27
MROH7	169.598	2.23028	1.55977e-14
NFIA	2444.47	2.22958	1.54102e-42
BIK	413.968	2.22845	2.13957e-19
C1orf127	117.81	2.2224	1.82792e-12
RGS4	270.718	2.22173	3.47634e-27
PTP4A3	9074.45	2.22008	8.553e-42
KLF10	592.955	2.21926	3.80412e-23
TUBA4A	1144.64	2.21768	2.96615e-48
VAMP4	860.658	2.21763	1.93025e-40
ADM2	112.608	2.21402	2.69081e-11
ALDOC	7659.04	2.20993	2.37554e-73
HSD17B1P1	185.636	2.20678	5.86728e-17
LUM	623.976	2.19861	8.16379e-42
PLEKHA4	2850.66	2.19611	1.66743e-48
CCDC9B	5867.36	2.19578	4.20678e-61
TCEAL3	2958.51	2.19576	4.96652e-44
STOM	3125.58	2.19523	6.60024e-79
ABLIM3	3261.91	2.19142	1.53518e-52
MAFF	200.057	2.1896	7.55185e-12
RHOBTB1	2070.39	2.18337	4.03668e-49
FAM110B	2023.88	2.17917	1.05763e-65
FAAH2	101.204	2.17843	3.44591e-06
CAMK2B	4745.85	2.17467	1.23662e-43
ERO1B	782.829	2.17217	3.56096e-33
KLHL13	4706.82	2.17143	1.27514e-44
CAPS	185.731	2.17075	1.32018e-08
KLHL24	6421.79	2.16938	1.5708e-42
GALNT18	693.825	2.16632	3.91152e-44
BTBD8	301.37	2.16375	1.95491e-17
ARRDC4	2977.51	2.15698	1.9346e-43
PRKG1	1411.38	2.15448	9.3571e-40
ARFGEF3	216.281	2.15385	1.04719e-14
MT-TE	180.763	2.15132	3.5179e-11
ZNF385B	477.322	2.14768	3.49771e-25
HMOX1	116.167	2.14511	7.75625e-09
GABPB2	514.131	2.13996	4.51129e-33
DLGAP1-AS1	198.07	2.13991	1.95918e-19
CAMK4	260.206	2.13857	2.04992e-18
TBX5-AS1	460.844	2.13681	1.18957e-33
INPP5D	198.768	2.1332	2.90832e-13
KLHL7	9655.34	2.13199	1.54081e-52
PLEKHG1	726.55	2.13195	3.63355e-24
NPNT	15629.2	2.12631	1.61114e-39
PRDM16	1923.89	2.12422	1.49632e-27
CRABP2	13906.7	2.12199	5.71285e-39
MEGF9	1116.22	2.11516	7.55696e-25
KLHL3	2864.05	2.10931	1.35228e-31
SLC2A4	1206.08	2.10466	3.29456e-31
SEPTIN4	108.951	2.09609	1.63625e-10
NR1D2	2627.19	2.09294	9.26962e-27
STK38L	4596.35	2.09216	9.18806e-32
SFRP1	32332.9	2.08924	5.02326e-53
DAND5	725.47	2.08854	1.7459e-30
DRP2	211.975	2.08725	5.98942e-12
RAB11FIP5	3474.23	2.08677	2.32453e-53
SFRP5	4128.11	2.08059	1.7025e-33
LNX2	3972.66	2.08034	3.16423e-28
FOSB	104.028	2.07972	6.92074e-06
LSAMP	636.482	2.07833	1.04231e-32
TOM1L2	15811.5	2.07698	6.77577e-58
GPR17	239.136	2.07623	2.67274e-07
STEAP2	534.135	2.0702	8.27265e-25
CNRIP1	453.382	2.06821	3.65544e-20
ANKH	5870.77	2.0663	6.11604e-68
NRTN	2228.55	2.06605	2.38657e-42
ECHDC3	316.806	2.05909	1.61702e-16
PLA2G4C	1818.42	2.05586	2.95064e-51
SLMAP	15477.9	2.05396	2.41842e-34
IRF2	1033.01	2.04718	1.31692e-42
HAPLN3	1223.83	2.0447	4.72987e-46
FLRT3	2349.88	2.04266	1.63685e-31
ALDH1L1	218.756	2.04051	5.09899e-10
CREG2	110.805	2.04036	2.67339e-08
IRF1-AS1	130.478	2.03384	1.87002e-10
HERC6	506.114	2.03367	3.4743e-25
TSPAN9	23305.4	2.02989	8.57834e-87
BMP4	369.31	2.02982	4.1421e-23
PLEKHA2	4106.24	2.02934	2.382e-42
MT-ND6	527318	2.0289	1.37748e-30
FPGT-TNNI3K	434.412	2.02661	2.40212e-29
AMOTL1	543.875	2.02507	3.21031e-11
FILIP1L	509.423	2.02266	5.43762e-20
EGLN3	5251.77	2.02149	1.42362e-75
MLIP	17847	2.01485	1.02136e-82
SLC29A1	6940.96	2.01125	6.23889e-49
PALD1	615.547	2.0087	5.18887e-24
NMRK2	5147.86	2.00801	2.54432e-27
CLIC5	11241.1	2.0066	3.88744e-33
PAIP2B	3098.73	2.00617	1.40162e-62
CFAP53	163.796	2.00409	4.81793e-10
TMEM59L	654.693	1.99614	9.07146e-27
MOG	155.224	1.99544	1.76629e-12
CRYAB	58709.8	1.99525	8.38141e-37
PHLDB2	11427.1	1.99337	7.16598e-22
CAMK2N1	295.578	1.98222	1.05188e-20
CAPN14	220.232	1.97958	5.4496e-13
RNF122	1093.73	1.97834	5.40069e-48
TGFBR3	1327.73	1.97776	1.31703e-33
ARHGAP24	1157.65	1.97634	8.25027e-20
KLHL41	2304.81	1.97494	6.75692e-34
FHL1	25537.1	1.96583	5.95863e-73
BCAM	61442.6	1.96013	1.94115e-47
EML1	1432.36	1.95985	2.21709e-28
HAND2-AS1	9256.81	1.95954	5.73659e-55
STAT3	15949.3	1.95926	3.51435e-69
SLC16A2	3234.04	1.957	4.02612e-54
FEM1C	3056.37	1.94746	3.71041e-35
DCLK2	3343.45	1.943	9.52693e-57
RAB39B	177.518	1.94292	1.59251e-12
MMP23B	444.023	1.93517	1.5207e-24
WNK2	7769.28	1.93429	1.92615e-31
MB	15585.1	1.93419	9.97558e-28
TXLNB	1632.92	1.93244	1.64272e-29
FBLN5	608.018	1.93241	6.58988e-36
RNF103	3969.88	1.92617	8.95409e-45
NECAB1	324.47	1.92602	6.3961e-23
NKILA	272.514	1.92489	3.46953e-18
SHISA4	1619.38	1.92426	2.35985e-35
B3GNT7	433.545	1.924	4.33409e-22
DUSP2	210.012	1.92318	8.2913e-17
HSPB3	18654.7	1.92316	5.09213e-28
SLC41A1	13675	1.92291	7.33134e-41
LIN7A	1655.57	1.91913	1.89158e-40
EPM2A-DT	143.809	1.9183	2.66547e-08
TMEM108	103.178	1.91654	3.12189e-09
VIPR1	430.226	1.91614	4.22253e-23
CLU	6669.64	1.91606	6.88257e-55
MAFB	179.578	1.91558	1.52469e-12
GAS6-DT	487.831	1.91086	1.02959e-20
TRIB3	1197.31	1.91007	4.40055e-36
MYH7B	14696.7	1.90913	9.34881e-69
FAT3	1380.31	1.90443	6.36468e-13
RTL9	214.661	1.90397	6.43624e-09
NINJ1	1662.96	1.90274	2.9243e-24
DOCK3	219.171	1.90254	8.79567e-06
EPB41L4B	148.529	1.90023	6.8957e-11
KREMEN1	1646.86	1.8999	1.25468e-34
SLC25A27	611.4	1.89877	1.0371e-28
CDKN2C	218.581	1.887	2.31361e-14
TMEM263-DT	279.635	1.88634	1.19307e-10
P3H3	777.855	1.88568	1.51061e-33
BMF	1391.09	1.88106	2.705e-41
GPX3	10494.7	1.87653	8.81566e-47
RAI2	699.096	1.87608	2.75763e-31
S1PR3	2628.67	1.87394	7.44547e-35
SEMA6A	787.15	1.8682	3.74866e-24
PRKN	752.56	1.86541	1.08992e-30
SRPX	7732	1.86493	9.43443e-70
FAT4	1433.93	1.86483	1.03249e-10
TSPAN5	4944.8	1.85785	4.2015e-59
RASGRP3	2350.21	1.85756	2.42806e-40
CNTN5	363.825	1.85711	8.49723e-12
PDGFRL	106.33	1.85572	1.97768e-06
EDA	1271.73	1.85568	8.26972e-13
GNG7	3743.87	1.85503	3.37544e-43
PKIG	7681.82	1.84987	9.96999e-42
ZCCHC18	221.853	1.84877	5.34648e-11
KLF2	683.997	1.84807	4.8709e-21
RENBP	1047.12	1.84628	2.06171e-29
WNT2B	188.026	1.84463	4.02575e-14
ARID5B	1429.38	1.84327	3.46165e-37
NLRC3	160.067	1.84295	3.05898e-11
TCP11L2	265.577	1.84156	2.14288e-07
COL21A1	3581.43	1.84059	1.23406e-36
SAMD5	121.769	1.83533	1.68294e-08
PDE5A	247.028	1.83493	1.0166e-06
SPTBN4	179.585	1.83103	1.02098e-07
CCND2	16377.7	1.82857	2.65619e-61
TSPOAP1	820.376	1.82832	6.54094e-31
PLCE1	1726.84	1.8282	6.16548e-26
HIF3A	5725.74	1.82645	1.34215e-47
HLA-H	558.71	1.82605	1.10915e-22
LONRF2	1508.39	1.82549	3.43489e-23
ADHFE1	536.963	1.82058	6.227e-16
FRMD4A	571.558	1.81699	7.3573e-15
SLC27A6	9375.88	1.81558	1.02558e-34
CRYL1	1444.27	1.81552	1.29249e-32
LYNX1	9142.76	1.81489	9.5437e-69
RETREG1	5475.94	1.81397	3.51263e-34
LINC-PINT	233.73	1.80995	4.59902e-16
SOX6	618.238	1.80745	4.47365e-20
JAM2	678.432	1.80644	4.29706e-18
ZNF540	136.848	1.805	2.4311e-07
LEFTY2	2670.17	1.80437	8.53499e-33
ACTG1	7253.83	1.80244	1.57897e-41
PCARE	115.777	1.80236	3.59899e-08
VTN	1670.18	1.79986	2.10062e-27
NCOA7	956.422	1.79801	5.92506e-22
CDC42EP3	27507.8	1.79762	1.00452e-63
KCNAB2	269.269	1.79755	3.35309e-18
TBC1D8	4079.01	1.7971	4.33249e-38
TSPAN7	314.375	1.79466	4.11124e-14
PPARGC1B	1193.46	1.79419	1.01133e-22
MT-RNR2	3.69091e+06	1.79289	8.35802e-38
GCNT1	106.902	1.79223	8.98434e-08
PMEPA1	2284.54	1.78929	4.02831e-45
EBF4	759.926	1.78803	5.48955e-24
AIF1L	8961.68	1.78394	1.6162e-51
FSCN2	139.546	1.78392	9.1863e-08
KCND3	684.377	1.78098	1.25888e-25
CEL	275.851	1.7795	4.40384e-16
SCN2B	488.758	1.77936	1.3988e-15
PCMTD1	5049.68	1.77348	8.19466e-39
SOX3	146.994	1.77316	5.98748e-10
SLC12A7	3949.39	1.77315	4.85986e-20
QSOX1	7967.69	1.77296	4.35487e-58
KIAA0319	646.712	1.77023	1.5101e-21
COL27A1	603.489	1.76833	9.74644e-20
TMEM131L	1303.37	1.75727	5.15997e-19
CHRM2	4338.65	1.75167	2.72721e-23
NENF	3071.39	1.75128	1.10161e-18
LXN	710.992	1.75032	1.31158e-19
CCDC146	231.231	1.74806	4.08762e-13
CERK	11326.2	1.74575	8.72458e-55
PPFIA4	5648.16	1.74518	2.91981e-36
MT-ND2	985296	1.74515	1.89037e-27
IL6R	257.366	1.7427	3.17998e-16
FHIP1A	1059.21	1.74062	1.63305e-23
BLVRB	2841.79	1.73795	1.33084e-19
GSN	21816.3	1.73659	4.12728e-56
TFPI2	283.222	1.73207	4.97695e-14
HLA-A	5821.66	1.73178	3.34085e-32
SLC25A34	112.146	1.73113	3.44082e-06
MAP6	1503.67	1.72806	2.09251e-39
RAPGEF3	260.763	1.72644	7.75118e-15
MT-TN	586.519	1.72598	5.48475e-14
ZNRD2-DT	102.63	1.72211	1.55742e-06
ILRUN-AS1	180.407	1.72191	2.85073e-10
COBL	1267.2	1.71954	2.32769e-37
A4GALT	6516.5	1.71932	3.86559e-46
ZNF75D	1448.18	1.71892	1.64733e-22
MT-ND3	282091	1.71602	2.58608e-17
H19	4171.58	1.71536	5.75992e-27
SLC41A3-AS1	101.024	1.71381	6.35666e-06
KCNN3	115.179	1.70887	7.98918e-06
PDGFRB	233.222	1.70606	1.32013e-12
HSD17B8	789.427	1.70221	2.21436e-23
PLS3-AS1	109.332	1.69911	1.09298e-07
MYO7B	212.45	1.69479	2.12467e-05
FEZ1	1394.87	1.69429	2.59034e-33
CLIP2	1100.32	1.69097	4.96829e-34
EXTL1	1544.8	1.6898	6.56318e-38
OSER1-DT	657.667	1.68781	2.92385e-16
YPEL1	535.191	1.68682	5.89832e-25
ST3GAL4	3552.19	1.68411	8.25517e-34
CREBRF	1243.33	1.68352	1.45498e-22
FBXL7	12678.3	1.68292	7.18179e-48
DOK6	1135.43	1.67994	9.76184e-17
NCKAP5	320.077	1.67963	1.20439e-10
TSNAXIP1	159.587	1.6724	2.59517e-09
FABP3	72571.2	1.66969	8.84298e-24
TTLL3	439.694	1.66642	6.37148e-15
TENM3-AS1	154.69	1.66586	1.46855e-05
FSD2	5865.47	1.6631	1.43616e-31
CARMN	744.144	1.66281	2.92655e-23
FAM171B	863.442	1.66142	6.35402e-11
FNDC5	1302.97	1.66137	7.29168e-32
SLC4A3	15981.8	1.65923	5.01776e-50
MIR3936HG	410.718	1.65866	1.08228e-11
SLC25A53	331.722	1.65861	7.58952e-09
DOK7	3239.42	1.65837	9.67308e-32
FHL2	65285	1.65717	1.33095e-33
PPFIBP1	10045.6	1.65637	7.43077e-22
ADAMTS8	1282.82	1.65612	2.06379e-30
DLC1	3466.14	1.65473	0.000962993
STING1	1607.02	1.6535	5.23243e-41
TIMP2	11525.2	1.65135	4.25385e-43
ARHGEF6	3001.09	1.64862	8.86303e-25
PSME1	8322.85	1.64702	7.38439e-26
CDKL2	269.712	1.64597	1.05038e-08
HS6ST1	2880.22	1.6437	8.99902e-44
ETFBKMT	257.452	1.64348	1.03135e-11
LOXL1-AS1	363.85	1.64303	1.14255e-18
LRRC75A	796.163	1.64297	6.85546e-28
CA14	1475.72	1.64094	3.75365e-33
INAFM2	9768.68	1.63711	2.33513e-53
ACOX2	1526.47	1.63433	8.12808e-39
IGIP	459.943	1.63416	3.76038e-14
HEY2	2728.63	1.63396	2.3184e-36
PROX1-AS1	319.313	1.63201	1.87795e-17
SGMS2	417.193	1.62866	9.88942e-13
LRRC39	4964.37	1.62795	5.20486e-43
PDGFA	2158.66	1.62498	2.82671e-40
CADPS2	3354.63	1.62145	1.65432e-29
MIR181A2HG	140.379	1.61691	3.78467e-06
ANO5	2592.49	1.6153	5.7273e-19
STX11	1425.91	1.61522	6.43397e-31
NRP1	14104.8	1.6137	1.75061e-28
CCDC159	322.43	1.61303	2.28815e-09
PRPF40B	907.471	1.61068	3.77317e-14
FLRT2	2758.33	1.61036	6.29229e-23
FNBP1L	2999.13	1.6079	5.99153e-15
ZNRF2	2451.81	1.60676	3.27313e-26
DDX60	296.764	1.60662	6.1919e-09
TNFAIP3	251.705	1.60634	8.39466e-13
DPYSL5	490.788	1.60507	6.49917e-22
RNF150	7902.63	1.60444	6.03737e-32
CUBN	207.363	1.60414	1.62063e-07
AP1S3	128.893	1.60277	3.26909e-06
CRTC3	4529.33	1.60248	8.73329e-37
PPFIA2	319.169	1.60042	2.04846e-07
CMYA5	14590.7	1.59888	3.41139e-15
NACC2	5046.99	1.59787	3.28394e-19
GASK1B	4664.07	1.59778	3.17926e-25
ILF3-DT	1926.71	1.59675	3.6311e-15
SAT1	4910.96	1.59622	2.64635e-28
ADORA2B	216.035	1.59609	1.85261e-11
STARD4	14158.6	1.59556	8.07926e-23
PARP12	128.346	1.59493	4.50712e-07
ZNFX1	2213.49	1.59484	4.56698e-21
RIMS4	1591.86	1.59181	9.9177e-23
SREBF1	3200.64	1.59049	1.74237e-38
PIGZ	651.206	1.5891	6.46432e-24
ETV1	13701.9	1.58543	5.99549e-32
FRY	5314.96	1.58522	1.85635e-12
SEPTIN5	199.847	1.58287	1.43284e-06
PRKCD	323.385	1.58149	2.4931e-15
ZFP36L2	2986.62	1.57762	3.52493e-12
PLEKHA6	4603.22	1.57654	1.63462e-30
JUNB	1352.25	1.57418	5.23312e-15
EEF2K	388.25	1.57305	4.4197e-05
ADAM23	9431.42	1.5725	3.28946e-26
DCUN1D2	4176.36	1.5716	2.97759e-44
FBXL16	549.714	1.57153	6.22481e-16
PDE4D	3639.58	1.57118	5.38346e-27
ANTXR2	15001.6	1.57017	1.9602e-26
HIVEP3	415.026	1.56803	5.2874e-12
GPRIN3	5400.76	1.56638	2.06977e-14
SYNDIG1	1548.85	1.56501	2.50988e-29
LINC01186	326.566	1.56411	4.60619e-08
NEK10	113.814	1.56258	2.53559e-05
PPM1E	162.166	1.56054	1.9591e-06
HGFAC	179.76	1.56025	1.55898e-09
SLF1	1786.35	1.55915	7.15035e-32
IGDCC4	1032.33	1.55752	8.84453e-19
ANOS1	2466.31	1.55283	1.18919e-12
HS6ST3	207.658	1.55155	3.79015e-09
ZNF438	466.411	1.55077	3.23925e-19
CYLD	2751.08	1.54958	1.19131e-27
APOBEC2	13279.7	1.54717	8.93945e-26
ROBO1	6870.56	1.54701	3.69094e-11
PHLDA1	3121.19	1.54297	7.8919e-43
MORC4	554.752	1.54266	1.87189e-18
FBXO38-DT	113.046	1.54238	1.65379e-05
EZH1	2899.18	1.54064	6.21595e-34
YPEL3	2231.82	1.53869	2.16839e-18
GAS2	264.824	1.53732	1.12198e-11
MAPKAPK3	13551.2	1.53386	5.40633e-41
SPART	4136.06	1.53217	1.59203e-30
CRYM	1131.95	1.53174	9.11409e-12
TMEM8B	2455.42	1.53164	2.10937e-38
MT-ND5	864474	1.53079	3.23007e-35
PHYH	3648.89	1.53055	6.61648e-33
RAB29	1650.84	1.53009	1.03332e-30
ACAT1	8050.11	1.53003	1.96886e-29
ARHGAP31	12307.8	1.52801	1.97436e-20
SMAD9	1051.02	1.52765	5.62228e-14
SLC27A1	1379.1	1.5252	4.54481e-33
ANK1	1535.7	1.52319	4.18159e-20
PCGF3-AS1	469.722	1.5231	3.17955e-16
COX6A2	343.204	1.52254	2.11525e-08
ANXA2R-OT1	226.238	1.52185	1.85313e-11
SCX	380.023	1.51903	6.879e-08
ACACB	4317.69	1.51884	2.76625e-23
PYROXD2	1464.97	1.51823	2.58744e-26
IGF2	4068.76	1.51686	3.33882e-33
VSNL1	262.457	1.51578	1.2866e-11
SCOC-AS1	140.505	1.5144	1.61053e-06
SLC25A21-AS1	285.765	1.5142	7.47215e-09
DTNA	5794.58	1.5124	4.11898e-39
UBE2H	24845	1.51202	4.68359e-29
RBMS3	2245.45	1.50971	4.37692e-29
NUDT9P1	146.448	1.50893	1.93983e-05
SYNE1	5473.42	1.5081	1.56329e-15
GEM	703.388	1.50621	3.26917e-21
SH3BGR	520.977	1.50466	2.16654e-19
C17orf113	221.298	1.50258	1.88639e-10
TNNT2	27190.6	1.50208	6.58731e-30
MSANTD2-AS1	250.26	1.50089	6.54875e-09
CHST3	2194.81	1.50031	1.26406e-26
SGMS1-AS1	347.615	1.49896	1.01393e-12
HSBP1L1	231.032	1.49884	1.28183e-08
TMEM164	9969.87	1.49678	4.37157e-31
STARD10	3069.27	1.48941	5.30333e-17
MXI1	3539.49	1.48661	2.21925e-38
CIPC	3046.25	1.48468	2.4849e-19
RND3	3260.47	1.48367	2.76278e-21
COCH	115.938	1.48206	3.92278e-07
EID2B	392.906	1.48066	2.05473e-10
ZBED5-AS1	812.737	1.4802	5.04188e-17
IGSF11	184.558	1.48001	1.62599e-07
IFIT1	4868.78	1.47889	1.69716e-38
CYP39A1	311.896	1.47839	1.34294e-12
PAPPA	215.201	1.47113	9.50944e-07
LINC00663	198.397	1.46912	9.42831e-10
FAM43A	1440.09	1.4684	5.10417e-23
SEMA7A	137.621	1.4678	1.31092e-05
THBD	137.642	1.46446	1.04251e-07
IGSF5	281.249	1.46431	1.65207e-11
THY1	113.143	1.46377	7.72769e-05
LRRC1	1490.36	1.46124	2.71193e-21
MT-CYB	1.15992e+06	1.46074	8.52803e-24
SLC35D3	397.117	1.45946	1.13179e-14
SH3TC2	1284.81	1.45943	4.43141e-20
LINC00662	4376.42	1.45864	3.63354e-35
RPS6KA5	246.616	1.4578	7.09675e-06
HYAL1	107.715	1.45504	4.68786e-05
DCBLD2	19778.1	1.45406	1.78715e-21
PLN	268211	1.45229	9.00463e-44
IGFBP6	992.619	1.45133	3.16254e-14
TRMT61A-DT	226.373	1.44996	2.46657e-10
CDON	570.699	1.4499	3.85412e-05
PHLPP2	784.172	1.44721	4.6521e-12
LINC00938	1846.84	1.44694	1.05423e-29
MICU3	327.068	1.44662	6.45639e-08
ST3GAL1	11633	1.44624	1.47742e-32
MTIF3	4337.26	1.44536	2.59415e-19
CLIC4	68106.9	1.4453	2.63747e-17
MYZAP	9169.86	1.44397	1.27672e-19
FEM1A	955.14	1.44199	1.35118e-17
FAM200C	651.288	1.44057	3.90973e-18
OXTR	434.822	1.43917	1.58008e-12
MFAP5	146.264	1.43836	8.28474e-08
PRNP	7807.05	1.4363	2.74461e-28
CLIP4	1595.23	1.43416	3.66741e-12
PDE6A	183.897	1.43288	9.81221e-06
VLDLR-AS1	744.286	1.43209	3.08734e-17
RIPK4	104.496	1.42987	0.00205614
FAM229B	2174.19	1.42857	5.14205e-13
IFNGR1	3454.19	1.42847	3.80584e-28
LAMB3	136.429	1.4274	1.06885e-05
CBX6	14042	1.42701	1.90035e-40
YJEFN3	630.597	1.42662	7.0986e-19
BDNF	261.749	1.42644	3.40099e-07
DST	10315.3	1.4219	2.3974e-11
GNG2	115.518	1.4201	8.4982e-06
COL1A1	9942.61	1.41706	1.42513e-21
LSMEM2	2721.36	1.41692	3.0498e-18
LTBP3	13771.7	1.41598	6.70437e-41
ITPRID2	3502.58	1.41363	5.34032e-14
SPRYD3	3868.32	1.41201	1.15653e-33
ADAM8	180.118	1.41018	1.81347e-06
ZNF404	348.508	1.40893	1.19653e-09
FTH1	18418.5	1.40606	5.25173e-23
FRMPD1	314.021	1.40462	3.08544e-10
PPP1R9A	1619.41	1.40401	1.25081e-27
DLG2	287.558	1.40248	6.03202e-09
NREP	11830.8	1.40186	5.31898e-38
B2M	11890.3	1.4004	1.43788e-29
ERBB4	2954.04	1.40007	4.92368e-11
PCDH12	114.9	1.39918	1.02269e-05
MAP2	208.036	1.39878	1.78466e-08
PLD1	2495.28	1.39745	6.47547e-16
CAV2	5663.54	1.39559	1.04348e-33
COL16A1	3926.19	1.39386	4.07163e-28
PDGFC	946.497	1.39358	1.43946e-15
ZNF449	915.686	1.39334	1.95851e-13
LINC01176	114.392	1.39318	3.66602e-06
TPPP	627.275	1.39106	2.2671e-13
IL17RC	647.931	1.38761	4.88189e-09
TGFB1I1	11202.1	1.38563	2.76256e-20
SYTL2	892.805	1.38385	2.41237e-11
ST3GAL1-DT	135.625	1.38304	2.32441e-05
RGS9	167.022	1.38052	3.71472e-06
NALF1	297.421	1.37958	5.84106e-10
GPR183	1184.39	1.37845	9.37691e-25
IGFBP5	16733	1.37808	7.11038e-19
TSPAN12	3608.34	1.37784	1.95189e-23
PLA2G15	2218.39	1.3732	1.60494e-28
TANGO2	1300.14	1.37297	2.78219e-23
SCPEP1	1178.06	1.36755	1.41946e-23
MTATP6P1	138413	1.36727	1.1352e-18
TRIM56	3419.38	1.36441	8.27159e-18
PLIN5	406.544	1.36081	1.3071e-07
FYCO1	5340.15	1.35922	5.66403e-10
ITPR1	451.695	1.35779	2.35222e-06
PTENP1-AS	143.218	1.35734	6.13304e-06
TLE2	3189.05	1.35676	3.54909e-27
KCNA4	778.358	1.35384	2.07557e-14
MARCHF3	4211.51	1.35351	2.43884e-29
AK4	3958.43	1.35263	6.38445e-27
MTND2P28	22333.9	1.3521	1.09814e-25
DOCK6	449.953	1.35038	1.56931e-09
SLC6A8	9896.83	1.34538	2.7185e-37
CALD1	24570.7	1.3442	1.79369e-28
POLK	1240.41	1.3426	5.42333e-09
DCUN1D3	1258.15	1.34008	3.00271e-21
IRAK1BP1	331.864	1.338	1.74308e-12
SGCE	3292.77	1.33691	1.08819e-24
ACBD4	643.206	1.33679	2.27509e-11
WNK1	17933.2	1.33557	1.22761e-09
SNRK	704.832	1.33428	2.78565e-14
COL23A1	250.441	1.33277	1.68665e-09
LTBP2	654.001	1.33182	4.36791e-12
SEC31B	825.329	1.3279	1.28709e-16
ILVBL	9501.63	1.32681	7.30855e-23
RPS6KA3	5637.75	1.32498	2.71235e-14
SPIRE1	1547.98	1.32388	0.0269881
VSIR	1492.54	1.32374	1.15711e-20
AAMDC	1310.18	1.3236	2.77937e-11
BBS9	1701.74	1.32317	1.53588e-17
LBH	42777.2	1.32285	5.08618e-39
MLF1	9978.95	1.32167	2.13679e-28
RASD1	880.645	1.32104	6.16619e-18
LARP6	4457.49	1.32086	3.61112e-24
OTUD1	2183.48	1.31912	4.28464e-20
PPP1R3B	165.765	1.31786	0.0140836
PPP1R3C	7182.84	1.31749	7.51564e-25
CEBPB	1992.59	1.31486	4.57224e-17
DUSP5-DT	105.96	1.31463	0.000694763
HOPX	2565.95	1.31383	2.16552e-18
AMH	336.826	1.31276	2.57344e-11
PTN	7399.5	1.31078	1.43205e-22
IFT56	532.385	1.30929	2.33198e-13
MIR122HG	187.335	1.30845	1.56009e-06
FLCN	1873.54	1.30845	1.3346e-26
ZC3H6	1519.35	1.30758	5.88874e-23
ZNF333	474.887	1.30727	2.69631e-07
FBXO8	1553.38	1.30719	2.10106e-18
CCDC30	177.379	1.30699	2.0478e-07
DUSP5	11381.7	1.30698	1.68726e-28
RASSF3	3419.19	1.3063	1.42281e-19
LINC02925	704.577	1.30428	3.44301e-14
CD82	329.255	1.30392	8.25378e-08
DNAJC3-DT	683.503	1.30246	9.58403e-18
CASC9	1617.6	1.30134	1.64932e-14
NCAM1	22756.3	1.29946	3.70741e-17
SLC25A30	2167.27	1.29944	5.27603e-14
ANKRD29	387.539	1.29929	2.64917e-09
TCEAL4	12702.5	1.29913	1.09844e-16
KALRN	3110.39	1.29781	1.50653e-15
JAZF1	3974.51	1.2976	8.38305e-25
GARS1-DT	691.5	1.29681	1.29777e-13
MYLIP	1044.69	1.29658	1.68817e-19
CLDN15	108.934	1.29596	0.000785769
POMGNT2	3274.08	1.29488	5.56635e-28
EEIG2	1343.21	1.294	1.96612e-11
PRKAA2	4045.91	1.29373	1.71873e-15
TCEANC	230.061	1.29369	3.43858e-08
VEZF1	3327.03	1.29342	1.5691e-20
CEBPB-AS1	273.769	1.29257	2.36944e-09
SGMS1	4337.22	1.29135	4.4943e-14
FAM151B	100.023	1.29127	0.000298156
KAT2B	2478.19	1.28862	1.61715e-13
SMIM10L2A	1523.56	1.28684	3.69901e-19
ARAP2	203.7	1.28552	1.02847e-05
PDE4DIPP2	1054.68	1.28328	1.65609e-09
AP1S2	12585.5	1.28293	2.48403e-30
HCFC2	1132.7	1.28238	7.99179e-10
LINC01003	1044.23	1.2813	6.48786e-11
CALCOCO2	4146.81	1.2813	1.52947e-26
MOB3C	549.095	1.28082	1.26449e-10
C1S	1306.71	1.27963	1.53499e-19
SERPINE1	1334.75	1.27732	1.52974e-10
GRIN3B	129.327	1.2757	0.000238187
INSR	5856.65	1.27491	1.54517e-25
ERV3-1	194.533	1.27431	5.66076e-08
GATA6-AS1	3395.83	1.27245	9.17284e-18
TBL1XR1	9566.56	1.27233	5.12994e-31
PPP1R1A	12590	1.27167	3.65863e-13
LINC03072	865.839	1.27062	1.61706e-12
CLGN	5984.82	1.2705	7.791e-23
HECW2	3436.2	1.27002	1.17752e-08
SCP2	10886.6	1.26996	2.53728e-31
RGN	502.371	1.2692	5.40878e-10
DECR1	17879.8	1.26906	1.2093e-20
FBXL3	1958.69	1.26831	2.29503e-17
BMI1	2004.24	1.26772	3.70126e-25
COPZ2	816.271	1.26719	1.09216e-11
PELI3	779.262	1.26718	2.42674e-12
DGAT2	425.562	1.26666	5.0448e-09
RADX	636.001	1.26619	1.2472e-08
KBTBD3	371.353	1.26601	8.83083e-09
PPP1R12A-AS1	117.593	1.26404	0.000403219
SMAD6	4863.04	1.26341	2.67433e-26
GUCY1B1	1694.61	1.26112	9.39009e-17
PPP2R5A	11924.3	1.26076	8.34582e-27
NDUFV2-AS1	179.373	1.25923	0.000224843
AIG1	3453.55	1.25845	8.28776e-17
ACVR2B-AS1	193.697	1.25723	3.53261e-07
CALCOCO1	8468.91	1.2568	1.3804e-31
ITGA7	35956.6	1.25551	5.35179e-32
TIMP3	17023	1.25387	1.32414e-29
LHFPL6	3182.31	1.25383	8.95036e-22
IFI6	1426.34	1.25352	2.16582e-10
ZNF483	468.603	1.25265	1.01666e-08
SPRY1	3305.95	1.2493	1.36921e-26
SVIP	1624.5	1.24642	1.20161e-11
IL1RAPL1	230.009	1.24639	1.09115e-05
CD83	192.975	1.24494	2.77873e-05
BCAR3	423.295	1.24488	2.52386e-09
BTG2	4708.45	1.24362	1.50479e-26
LRRC23	696.022	1.24195	8.34511e-12
IDS	287.082	1.24129	2.67646e-05
MBOAT2	3980.68	1.23862	6.0306e-21
TAFA2	290.956	1.23837	1.17815e-08
DPP3P2	135.177	1.23837	0.0317898
MACROD1	2787.88	1.23766	3.74061e-09
PRKAR2A-AS1	106.69	1.23733	0.000275114
IQCH-AS1	205.031	1.23678	4.08181e-06
FST	717.954	1.23419	1.16229e-10
FXYD1	225.024	1.23336	1.69467e-05
FAM227B	498.924	1.23291	6.94312e-08
ARHGAP29	4467.58	1.23213	8.11472e-10
SOX5	138.267	1.23188	9.80739e-05
GZF1	2638.42	1.23156	1.45176e-13
PLAG1	1708.9	1.22959	1.46438e-19
SPAG16	1767.32	1.22941	4.47694e-19
ZC3H12C	1151.98	1.22874	1.41334e-08
LINC02980	326.562	1.22853	2.54198e-07
DDIT3	1118.75	1.22767	1.3238e-08
FXYD6	5092.26	1.22743	4.55259e-19
MT-ND4L	140889	1.22736	7.31455e-15
FSD1L	712.612	1.2273	1.84115e-07
RMND5A	11430.6	1.22707	3.16016e-18
FAM131A	1416.39	1.22558	5.18847e-14
DNAJB4	4489.63	1.2249	2.36832e-13
CERCAM	4219.83	1.22223	7.76525e-23
PMEL	1363.85	1.22202	3.00685e-20
UBE2B	7491.55	1.22195	4.07098e-18
ATP6V0D1-DT	160.823	1.22005	8.91974e-05
SERPINI1	656.977	1.21962	1.46784e-10
LURAP1L	104.406	1.21869	0.00493807
ARG2	1406.36	1.21803	6.01569e-17
DRC3	336.712	1.21766	1.54369e-06
CCDC7	187.272	1.21749	1.42606e-06
FAM13C	420.224	1.21732	3.51615e-05
NUCB2	8026.45	1.2163	5.46154e-17
SPEF2	299.312	1.21595	2.22912e-08
AZIN2	588.43	1.21589	8.89911e-12
RRAS	4871.47	1.21474	1.73752e-10
ITPR1-DT	105.167	1.21415	0.00035904
TTC32	464.532	1.21393	2.88855e-11
PM20D2	1869.49	1.21115	3.6188e-18
TUBG2	2026.92	1.21029	4.29749e-15
EFNB1	6416.35	1.20892	7.18439e-25
SRP14-DT	806.152	1.20758	3.99971e-15
CEP85L	346.41	1.20739	2.57336e-10
LIMA1	575.815	1.2068	6.86652e-10
LAPTM4A	17566.1	1.20503	4.39637e-25
WDPCP	972.612	1.20494	5.52896e-16
MT-ND4	1.98215e+06	1.20251	1.54425e-20
PLAAT3	2516.68	1.20251	2.09459e-15
TMEM65	7001.2	1.20239	3.5551e-17
B3GNT9	978.784	1.20238	6.99687e-19
TTC21A	136.631	1.20234	0.00114399
GABPB1-IT1	874.918	1.20227	2.4045e-12
FCGRT	3897.35	1.20179	7.8363e-17
AFMID	2570.61	1.20155	2.85618e-13
JADE2	883.753	1.2009	5.16567e-15
C8orf88	460.75	1.19899	4.69521e-10
NMNAT2	176.188	1.1983	4.10029e-06
MERTK	213.101	1.198	1.92599e-06
GAS6	13800.3	1.19703	3.44581e-16
LOXL1	3579.47	1.19637	7.49667e-16
DNAJC27-AS1	118.378	1.1957	0.00063572
DENND2C	486.067	1.19514	2.93075e-09
ID3	590.238	1.19325	5.19986e-08
TIGD7	148.337	1.19167	0.00025559
UBE2F	1227.3	1.19139	1.12129e-11
RNF19A	4476.27	1.19081	2.59822e-14
KIDINS220	16628.7	1.19054	4.2516e-08
C19orf47	3567.57	1.18919	3.46985e-18
TNFRSF19	5441.73	1.18648	2.71726e-10
ABR	3059.41	1.18623	4.99026e-05
CAMK2A	2826.32	1.18459	8.18914e-24
TRIM52	986.781	1.18436	3.10726e-11
RHOQ	27103.1	1.18406	1.09261e-28
HS3ST3A1	469.572	1.18377	3.29179e-10
LPP-AS2	447.468	1.18274	7.65117e-08
EFCAB7	628.736	1.18224	8.05079e-14
NNT-AS1	2792.1	1.18189	3.25879e-24
DIAPH2	845.511	1.18169	3.64975e-10
LINC00623	334.757	1.18079	6.8238e-07
PXDC1	2294.37	1.17843	2.77545e-16
CDK5RAP3	228.871	1.17805	2.31424e-05
AURKC	118.36	1.17689	7.60123e-05
IL11RA	158.526	1.17662	1.57961e-05
SATB1	3265.47	1.1743	1.43266e-09
GJA3	7231.66	1.17347	2.37447e-12
RN7SL689P	114.997	1.17331	0.000654963
C9orf72	1364.5	1.17204	5.39986e-15
MT-ATP6	886411	1.17143	3.67544e-12
CTH	273.158	1.1711	3.0767e-08
AMY2B	472.804	1.16977	9.94287e-10
PURA	3097.69	1.16965	1.66399e-13
KLHDC1	136.046	1.16948	0.00271856
FGF13-AS1	129.762	1.16761	0.000155604
RAD51-AS1	262.191	1.16629	2.48076e-07
PHF2	3984.68	1.16624	2.47059e-12
ZBTB7A	3146.63	1.16535	2.09629e-14
IRX4-AS1	780.964	1.1641	2.87627e-06
IMMP2L	298.335	1.1633	8.09009e-07
HEXB	3897.17	1.16311	7.85592e-20
WDR31	555.914	1.16236	2.65886e-10
FAM83B	125.916	1.16235	0.0044184
ZDHHC1	712.998	1.1618	1.56827e-08
MTARC2	1940.09	1.16069	4.55201e-16
AVPI1	1275.17	1.15897	2.78976e-11
SLC1A4	3728.63	1.15818	1.05921e-17
IGSF9B	1530.32	1.15568	7.40877e-09
SEMA5B	339.856	1.15324	6.6336e-10
AK1	2358.65	1.15245	1.42351e-07
ENPP4	1385.03	1.15155	5.59649e-09
THSD1	138.074	1.14924	0.000195606
N4BP2L2	5252.71	1.14909	4.69376e-22
FRK	162.759	1.14642	9.03342e-05
IFI16	342.077	1.14555	3.51232e-09
ZBTB16	1415.59	1.14351	3.3235e-15
HYKK	206.905	1.14318	0.000248581
BVES-AS1	267.526	1.14288	1.62276e-06
SMIM1	402.298	1.14271	2.70917e-06
TCAF1	918.838	1.14251	1.15538e-05
ICA1L	714.669	1.14241	1.33029e-10
TDRD7	819.62	1.1423	1.36284e-11
C11orf54	1078.18	1.14178	4.42933e-12
SLC38A3	560.664	1.14079	3.27649e-09
CSAD	462.891	1.14038	8.52021e-07
ZNF395	1335.32	1.13995	2.40331e-18
AKAP1-DT	128.86	1.13991	0.00356997
SLC48A1	2848.7	1.13899	1.468e-16
IER5	2819.37	1.13869	2.77422e-16
FBXO31	2706.66	1.13833	1.65367e-21
MYORG	883.513	1.13791	1.01931e-11
ZXDB	1203.45	1.13718	1.5069e-10
MB21D2	1321.09	1.13686	6.41685e-10
NPHP1	365.49	1.13545	1.98834e-09
PDE4DIP	23561.7	1.13492	6.8957e-11
HMGB1P1	346.915	1.13326	8.55703e-08
CDKN2D	628.387	1.1328	1.93782e-05
HPS1	1709.03	1.13275	5.249e-11
ARMC2	200.751	1.13228	3.53168e-05
KCNJ3	798.906	1.13108	2.71232e-14
TSPAN11	415.798	1.13018	7.3661e-08
TBC1D9	2078.7	1.12795	3.45732e-09
PLPP1	1756.59	1.1258	1.90067e-16
SLC5A1	8861.39	1.12331	1.19999e-17
S100A16	2239.11	1.12312	2.11354e-10
CCDC144NL-AS1	438.464	1.12275	1.11427e-06
TGM2	72536.5	1.12136	4.83798e-20
EIF5A2	1244.73	1.12095	1.42637e-15
PANK2-AS1	125.618	1.12064	0.000187038
GADD45A	10994.7	1.12032	1.13589e-19
DCAF6	13529.5	1.11852	1.05641e-21
RTCA-AS1	571.709	1.11702	1.26018e-12
KRT10-AS1	520.446	1.11613	0.00012067
TSPAN33	999.75	1.11582	1.42927e-08
ZEB1	3336.53	1.11556	4.07125e-09
RPS3AP26	139.993	1.11532	0.00903451
RDH14	2697.38	1.115	2.96884e-13
CYTH1	2457.03	1.11239	2.0378e-19
KANK1	10093.1	1.11178	1.1517e-12
GATD1-DT	380.84	1.10954	9.55049e-07
MT-CO3	906566	1.10893	7.51785e-11
SRGAP3	162.606	1.10484	8.42624e-05
ADAM12	137.89	1.10481	0.00401308
DENND4A	1109.75	1.10428	1.47593e-08
MZF1-AS1	314.635	1.10349	4.82602e-08
LRRC51	157.183	1.1029	0.00587346
ARRB2	1043.19	1.10113	4.14462e-09
PDE7A	1689.57	1.101	2.28663e-15
MIR133A1HG	3062.36	1.10092	1.06321e-10
SLC2A12	775.491	1.10026	7.1753e-07
ATP13A3-DT	101.43	1.09968	0.0177271
P4HA2	4035.46	1.09874	2.0677e-21
ATP9A	2578.7	1.09845	8.58488e-07
TTC28-AS1	771.695	1.09728	2.52571e-09
LYPLAL1	1541.26	1.09629	7.52753e-14
ALAD	3508.25	1.09578	5.56065e-21
PRRG1	1412.94	1.09507	1.66209e-08
PEG10	16665.7	1.09357	9.50116e-10
BCLAF3	913.802	1.09288	4.24037e-10
FAM151B-DT	121.997	1.09238	0.00466779
INSIG1-DT	386.19	1.09196	2.12545e-07
SPRY2	4563.15	1.09151	7.01396e-18
ITGB3	694.939	1.09118	1.32783e-10
TSHZ2	1826.12	1.09096	1.66426e-14
TSPAN5-DT	211.563	1.09088	5.26676e-05
PTDSS1	6794.32	1.0902	3.05208e-23
SPAG1	342.764	1.09014	2.78291e-07
OTOGL	260.186	1.08974	3.50074e-07
NFIC	13407.8	1.08913	5.20881e-20
DIP2C	3871.96	1.08902	5.22879e-12
MLXIP	1833.3	1.08901	5.08954e-17
NBEAL2	1339.65	1.08892	1.29382e-11
DGKD	2742.26	1.08786	2.46754e-11
DKK3	54291.6	1.08676	8.55457e-26
ELK4	1980.43	1.08537	5.32206e-08
NFKBIA	1975.02	1.08536	4.86022e-14
CBFA2T3	181.415	1.0844	1.44189e-05
ZNF441	525.749	1.08189	7.62448e-07
TLE1	104.108	1.07945	0.00096484
CEBPD	2721.77	1.078	1.376e-07
CCDC121	481.8	1.07583	9.50539e-08
EPM2A	1725.17	1.0746	1.21642e-15
TUSC1	412.754	1.07422	6.04662e-09
CAMKK1	931.362	1.0734	8.13363e-11
XPO4	20455.5	1.07323	2.55839e-07
ACE2	396.313	1.0719	1.16482e-07
COX10-DT	317.801	1.0709	1.94764e-05
SLC22A5	690.782	1.07	1.20905e-07
ZNF330	7663.64	1.06821	4.11981e-23
ABLIM2	259.001	1.06781	0.000270261
HOXB4	413.037	1.06749	3.84627e-09
CYP4V2	254.1	1.06727	7.36371e-06
CPEB3	802.415	1.06648	2.38696e-05
ITM2B	20429.6	1.06634	9.10174e-23
FAXDC2	1462.93	1.06582	3.47484e-16
DUSP8	369.358	1.06459	3.55175e-09
CHAC1	554.339	1.06222	3.2277e-07
BCL2L11	666.343	1.06157	2.08839e-11
TRAK1	12928.8	1.06133	1.01834e-13
KLF15	939.297	1.06107	3.35821e-13
REL	141.172	1.05995	0.00307229
SLC45A1	104.454	1.05983	0.00291901
NCOA3	1962.12	1.05928	7.26932e-06
MBNL1	4088.22	1.05878	8.41841e-11
ZBTB25	665.674	1.05809	3.26267e-11
GPR27	805.912	1.05707	1.08001e-11
SWT1	638.933	1.05666	2.98066e-10
IGSF1	388.479	1.0549	3.78986e-07
ABHD18	3923.03	1.05409	5.21688e-17
CNTLN	795.085	1.05307	1.00596e-12
MAPRE2	13600.7	1.05278	3.88494e-14
MYO15B	403.15	1.05215	4.00862e-05
GID4	1509.05	1.05047	2.31019e-11
GLCE	1412.19	1.04883	2.18585e-08
KIZ	696.848	1.04875	1.35964e-11
RDH10	2467.72	1.04871	1.92546e-17
DNAJC5G	172.032	1.04802	0.000819411
FAM114A1	2083.59	1.04594	4.75182e-13
KRT8P12	433.537	1.04555	2.5368e-07
NECTIN1	7012.09	1.04541	4.17741e-17
TMEM64	2453.09	1.0452	1.15452e-14
PEAK1	6184.41	1.04516	8.75737e-05
NR1H2	5840.63	1.0451	6.79885e-18
GKAP1	1924.87	1.04468	2.20902e-09
LINC00648	647.439	1.04364	1.02422e-06
ZSCAN31	470.307	1.04214	2.78757e-09
SNX30	1103.78	1.0415	2.75298e-06
SLC6A13	256.569	1.04091	5.75331e-07
ITGA3	7779.43	1.04061	2.55858e-17
ABCD3	6218.22	1.04042	2.42647e-11
IQGAP1	838.805	1.04019	1.82107e-06
HS3ST3B1	221.493	1.03842	4.21784e-05
SLC39A14	6430.21	1.03832	5.25678e-11
AK9	562.099	1.03826	8.68736e-10
ASAH1-AS1	188.952	1.03527	0.00249601
SELENOM	3293.68	1.03477	8.85322e-08
KBTBD13	251.956	1.03469	2.96066e-06
UACA	7702.99	1.03358	1.68471e-22
TTC7B	2900	1.03345	2.42073e-15
HSDL2	10382.8	1.03334	5.17177e-19
MVP	1659.39	1.03293	8.51689e-13
TRIM45	342.401	1.03226	4.58403e-06
CFAP418	328.335	1.03205	2.49061e-05
NAP1L2	1009.86	1.03194	5.62021e-11
MAP3K20	32983.6	1.03168	6.79579e-22
PURPL	2220.7	1.03105	2.48457e-12
MSX1	908.182	1.03101	2.65441e-08
COMMD3	1648.52	1.03079	4.68625e-05
MPC1	11232.2	1.03052	5.67708e-12
STK17A	2942.08	1.0303	4.92098e-18
SQSTM1	8791.18	1.02929	9.50959e-21
HIVEP2	1639.06	1.0292	7.54235e-06
ENO3	57864.2	1.02913	3.49188e-12
MIDEAS	1380.97	1.02668	1.36826e-06
KLF5	286.494	1.02606	1.19434e-06
SOX4	11065.7	1.02515	1.18998e-08
ZXDA	315.074	1.02514	5.98258e-05
HLA-C	6032.4	1.02485	3.75976e-12
WWTR1	10875.1	1.02349	2.09703e-11
PLEKHM3	1039.72	1.02302	2.1776e-07
FOLH1	194.033	1.02273	3.36011e-05
TUBE1	1336.55	1.02209	3.0319e-14
PRSS44P	502.125	1.02098	6.6548e-06
TLL2	424.934	1.02085	1.5257e-06
LRATD2	8411.98	1.02017	4.98139e-11
KLHDC9	561.751	1.02008	1.23538e-06
FITM1	295.052	1.02007	9.40866e-05
ARNT2	1550.99	1.01994	1.26254e-08
PLCB4	2825.3	1.01939	4.73872e-08
IQSEC2	1419.64	1.01848	3.2009e-10
LINC03073	149.04	1.01756	0.00300231
CRMA	2611.49	1.01624	4.81012e-18
RAB13	1479.93	1.01564	1.5718e-05
EPHX1	2013.64	1.01534	2.48399e-16
MIF4GD	1253.76	1.01497	2.67055e-09
SDCCAG8	1229.52	1.01313	1.01285e-10
SCNN1D	483.584	1.01269	1.19127e-05
ZNF367	578.643	1.01212	5.22384e-06
LINC02600	118.639	1.01194	0.00183357
LITAF	2259.81	1.01175	2.99086e-15
PCBP3	305.837	1.01056	2.02362e-05
DDX60L	177.146	1.01027	0.0044184
EPS8	1674.19	1.01003	2.82194e-05
AGO4	3862.95	1.00976	1.32879e-08
VWA7	423.339	1.00888	5.80705e-06
TMEM263	4510.18	1.00873	1.908e-05
COX7A1	104.596	1.00807	0.0139579
GRK5	4136.15	1.00789	1.46257e-17
MEF2A	17732.7	1.00552	3.81812e-05
NALF2	1761.7	1.00501	1.55054e-12
SFMBT1	1160.13	1.00485	2.54912e-12
ITSN2	6109.94	1.00483	5.28205e-15
TMEM161B-DT	1136.19	1.0047	6.87708e-09
ADRA1B	341.21	1.00449	7.64566e-07
RAB33B-AS1	428.915	1.00414	8.50984e-06
PDE11A	109.249	1.00366	0.0377235
TRDN	46957	1.00318	2.36839e-07
RNF20	5881.07	1.00234	5.83527e-13
TJAP1	2052.67	1.00175	1.61296e-15
ZDHHC11B	124.713	1.00091	0.00613295
NAV2-AS2	371.243	1.00061	8.06191e-06
SPATA20	6998.55	1.00035	8.49891e-20
ZCCHC12	124.962	-1.00039	0.0024675
TOR4A	813.812	-1.00058	9.80577e-11
ALG1	905.85	-1.00081	1.44728e-10
ACOT7	3251.84	-1.00138	6.97178e-10
ZNF626	599.377	-1.00262	5.04649e-07
S1PR1	9774.9	-1.00294	4.51289e-18
ACBD7	172.151	-1.00368	0.00132678
KDM1B	1400.48	-1.00405	6.12085e-06
IGF2BP3	1957.02	-1.09882	0.00126731
BICC1	632.875	-1.09573	3.65395e-06
PTBP3	1234.51	-1.08269	8.02602e-08
HES4	4050.12	-1.0041	9.55277e-08
TSPAN6	3917.65	-1.00529	2.39893e-19
CDT1	887.054	-1.0062	5.93285e-08
IRX4	6430.39	-1.00626	1.69323e-12
CPPED1	2503.92	-1.00677	8.00447e-15
GLCCI1	1180.48	-1.00738	6.92608e-11
EIPR1	1719.91	-1.00832	5.40958e-09
CEP128	184.49	-1.00894	0.00477204
LYPLA2	5611.15	-1.01158	1.0839e-10
NIPA2	1552.14	-1.01168	1.14842e-08
NRM	130.427	-1.01267	0.00640531
PTCH1	444.911	-1.01302	5.01539e-05
R3HDM1	2613.34	-1.01303	3.57869e-10
NICOL1	2261.43	-1.0132	3.00001e-05
AADAT	655.272	-1.01333	1.65145e-09
TNFRSF12A	9906.52	-1.01347	7.30422e-09
PRR13	2658.3	-1.0139	1.66639e-10
CLDN1	288.81	-1.01458	8.48693e-06
EML4	1708.59	-1.01492	3.83653e-09
STMN3	430.659	-1.01659	1.93941e-06
RAD9B	121.697	-1.01675	0.00505967
GCAT	4991.22	-1.01728	3.08593e-08
GYG2	5552.66	-1.01836	4.08856e-20
GAB2	1969.55	-1.0186	5.69955e-10
PLOD3	6225.14	-1.01891	1.45207e-17
FDXR	1839.56	-1.01951	1.13893e-10
TRMU	5084.69	-1.02029	4.99358e-13
AQP4	104.515	-1.02029	0.00607785
MDC1	718.198	-1.02077	0.00015172
HACD3	5783.92	-1.02151	1.03657e-19
CDYL2	299.99	-1.02218	0.00166242
ISL1	453.615	-1.02271	7.49743e-07
TUBA1A	65014.5	-1.02455	8.32846e-14
NEK3	1064.96	-1.02461	5.50466e-13
MTCH2	9511.53	-1.02527	1.18382e-18
PDF	212.909	-1.02572	0.000293358
SEC23B	1953.11	-1.02636	2.1037e-07
SLC16A5	257.35	-1.02672	4.09156e-05
CADPS	4679.38	-1.02729	1.82323e-14
ANO4	187.21	-1.02855	0.00136146
MPHOSPH6	1039.94	-1.02872	3.07008e-12
ABTB3	219.773	-1.03009	0.000128089
RELT	147.293	-1.03071	0.00269092
FREM2	375.573	-1.03092	0.00116758
ISG15	1516.64	-1.03138	3.10752e-06
POP1	885.8	-1.03581	5.3912e-11
PFN1	42034.3	-1.0359	8.43161e-09
RBFOX2	5142.04	-1.03751	1.43133e-15
VIM	22884.9	-1.03812	3.22743e-10
ACP2	4005.84	-1.03852	7.95791e-16
KIRREL1	4332.64	-1.03896	1.95174e-07
PRKX	1491.28	-1.0392	7.1517e-16
H4C8	392.374	-1.03934	1.8927e-06
PIPOX	129.131	-1.03964	0.00834613
MFSD9	714.248	-1.03968	1.16939e-07
TAGLN2	636.718	-1.04045	9.41907e-10
LMO2	148.636	-1.04107	0.000181942
LRRC32	279.183	-1.04276	0.000272888
ORAI3	957.168	-1.04297	1.46959e-10
CHST7	527.725	-1.04368	5.05529e-10
SESN3	3490.87	-1.04452	1.22254e-08
LRFN1	110.23	-1.04463	0.00257385
ABCB10	2191.29	-1.0448	1.76382e-08
KIF20B	1630.45	-1.04487	2.56901e-09
LIF	156.742	-1.04778	9.41058e-05
ABCD1	3003.81	-1.04831	4.33607e-19
SLC4A7	928.277	-1.04837	5.2905e-06
SLC35C1	1661.46	-1.04868	2.17271e-13
MATN3	168.172	-1.04868	0.000712498
FDFT1	11809.6	-1.04906	3.99076e-19
ZNF552	657.776	-1.04991	3.99079e-08
PLS1	394.022	-1.05031	1.49946e-05
NTF4	445.534	-1.05055	0.000225064
PNO1	1912.32	-1.05119	5.392e-16
KAT14	1482.27	-1.05238	2.93291e-15
SEMA3E	238.919	-1.05266	2.63028e-05
PHYHIP	116.956	-1.05375	0.00100088
RASIP1	108.105	-1.05383	0.0174109
TANGO6	785.859	-1.05405	4.79242e-07
DGCR11	147.834	-1.05409	0.000555854
IGSF9	801.606	-1.05497	5.93613e-10
MYDGF	4092.15	-1.0553	1.19438e-11
TRAPPC14	1014.29	-1.05659	1.37066e-13
LAMB1	25477.8	-1.05723	8.86441e-11
FLVCR2	221.705	-1.05854	1.69128e-06
TMX2	8608.6	-1.05936	4.44557e-18
FAM216A	1221.28	-1.05959	6.75925e-13
SPIN4	667.716	-1.0596	5.85967e-05
RAMAC	732.446	-1.05989	3.61247e-10
PUS1	840.468	-1.061	9.99698e-07
FAIM	196.149	-1.06131	2.08882e-05
DPH2	2138.64	-1.06225	4.08383e-15
RCBTB2	778.424	-1.0624	9.06171e-11
MSMO1	11426	-1.0627	1.37529e-22
TRIM65	1390.32	-1.06288	2.97441e-15
STX1B	467.368	-1.06298	2.75157e-09
MACIR	698.501	-1.06326	3.40813e-10
CCDC78	284.315	-1.06394	0.00345587
LRCH4	718.2	-1.06414	3.7031e-09
SLC25A5	33019	-1.06495	2.99933e-13
CDC14A	269.252	-1.06538	0.000212563
NUDT11	1035.3	-1.06548	1.51432e-14
TTC13	983.649	-1.06551	1.12498e-08
SETD9	367.118	-1.06663	1.60036e-07
SPRING1	2547.67	-1.06666	2.06344e-18
POLR3G	150.613	-1.06716	0.000879024
OPN3	105.522	-1.06717	0.00304071
GPX1P1	1065.98	-1.06742	5.6919e-10
ARHGDIA	8788.26	-1.06754	7.03285e-20
MEST	1960.05	-1.06861	2.74788e-16
DNAJC9	788.745	-1.06867	9.10631e-11
TAF5L	1838.71	-1.06894	6.96305e-11
C11orf96	137.381	-1.06906	0.000280698
ZNF74	2634.94	-1.06978	1.7007e-20
GLIPR2	1567.63	-1.07037	8.49544e-10
GALNS	1928.44	-1.07072	2.68179e-14
GM2A	5486.49	-1.07203	4.46674e-21
THEM4	2795.72	-1.07278	1.7084e-18
AKR1C1	276.569	-1.07416	3.19314e-05
DHX9	16253.5	-1.07278	2.54867e-06
ZNF749	381.301	-1.0746	8.80848e-08
HIRA	1461.52	-1.07493	2.85375e-11
ATIC	5111.12	-1.07493	1.7478e-17
SRPRB	3980.78	-1.07599	6.96509e-16
MPV17L2	2996.07	-1.07627	1.08262e-07
KLHDC4	1985.74	-1.07656	1.84065e-13
SPTLC2	2625.24	-1.07767	4.08577e-12
TSC22D1	10702.8	-1.07867	7.39146e-25
TCEAL7	253.478	-1.07917	0.000201036
ASXL3	652.048	-1.08067	3.03881e-09
VPS33B	238.405	-1.08171	4.33939e-05
APEX1	6462.02	-1.08383	5.21925e-21
LAP3	5731.58	-1.08457	2.61169e-22
YBX2	416.583	-1.08471	2.77651e-08
ZNF823	361.307	-1.08547	3.63198e-07
LPGAT1	4343.11	-1.08558	5.02082e-15
CXXC4	1492.99	-1.08772	7.62675e-17
MAP1B	34930.4	-1.08783	2.03486e-08
NEK8	296.387	-1.08848	1.26959e-06
SALL2	3257.92	-1.08874	3.03027e-10
HSPA5	56624.6	-1.09109	5.2473e-05
REPS2	2094.24	-1.08918	3.80826e-14
ITPRIPL2	592.374	-1.08919	3.04594e-05
RBM19	2264.97	-1.08957	4.33878e-18
PLAGL2	3294.7	-1.09103	1.41481e-13
ENTREP1	8029.86	-1.09153	2.8599e-23
SRL	4630.25	-1.09198	1.20417e-14
SRM	6080.04	-1.09205	1.11204e-10
C19orf25	3154.7	-1.09269	3.5289e-12
XXYLT1	4442.75	-1.09331	6.38249e-19
PLEKHG5	2469.88	-1.09406	1.48429e-14
ADAT2	360.79	-1.09459	3.10543e-08
RAB5C	2089.99	-1.09491	2.95715e-07
BRWD3	798.956	-1.09544	1.16834e-05
LDAH	829.475	-1.09815	3.51708e-13
NLRP2	1693	-1.09822	5.16837e-14
NOMO1	6963.06	-1.09874	5.99435e-14
KRT8	123897	-1.09929	4.43885e-16
HOXB2	2288.73	-1.09996	5.49672e-11
CTTN	5930.15	-1.10009	1.94138e-08
NID1	7937.68	-1.10091	2.06237e-07
MRM1	232.238	-1.10181	0.000190069
RCC1	1522.01	-1.10234	7.24397e-17
SPHK2	1472.22	-1.10283	3.32929e-14
ZNF138	235.387	-1.10296	2.34186e-06
FADS2	15368.2	-1.1064	1.3186e-21
SCMH1	8884.35	-1.10676	5.63465e-24
TYRO3	1562.65	-1.10751	2.1316e-17
TMED3	5883.14	-1.10841	3.36791e-12
EBP	2397.5	-1.10866	3.69124e-07
GPCPD1	1434.2	-1.10893	8.73429e-12
LDHA	6174.96	-1.11058	1.07804e-22
ZNF425	672.148	-1.11142	3.25667e-09
POP7	1937.04	-1.1124	4.8472e-09
NUP205	2357.85	-1.11288	4.08713e-12
PPIB	5998.38	-1.11316	3.37057e-17
NEDD4L	2548.72	-1.11464	6.07775e-17
MGAT4A	595.012	-1.11489	6.30331e-08
LMBR1	3521.25	-1.1149	4.24152e-11
PTGR1	1564.23	-1.11553	7.03764e-16
KNOP1	1123.87	-1.11692	5.44826e-07
HHIP	170.691	-1.11755	0.00881887
LANCL2	2585.22	-1.1184	9.15227e-20
DUSP15	701.059	-1.11882	4.35966e-07
FAT1	12881.9	-1.11954	9.86202e-06
CD320	4750.73	-1.11963	2.28546e-09
GRK3	981.043	-1.12025	5.01037e-06
KIF22	2390.96	-1.12037	7.42172e-16
NEMP1	494.627	-1.12054	5.73055e-08
SLC9A1	1983.97	-1.12072	2.19895e-19
NPM3	2376.43	-1.1209	1.16082e-09
POLR1A	6674.98	-1.12131	4.4161e-11
B4GALT6	742.004	-1.12156	9.30758e-08
VASH2	132.061	-1.12206	0.00066438
KIFAP3	15150.5	-1.12224	3.06748e-25
CENPU	884.129	-1.12294	8.43417e-13
MTHFS	101.151	-1.12336	0.00119968
SLC25A1	6481.41	-1.12479	1.22454e-11
KSR1	637.553	-1.12675	1.4181e-07
PHF6	2589.39	-1.12705	8.846e-10
DOCK11	849.762	-1.12843	9.43066e-09
CDH10	133.101	-1.12853	0.00182974
NIPSNAP1	7578.67	-1.12895	7.05635e-20
PHF24	469.499	-1.12965	1.94207e-10
PSRC1	330.437	-1.12989	3.13266e-07
RTKN	2500.23	-1.12996	4.10354e-16
TENT5C	170.144	-1.13106	0.000297488
PRKAG2	17159.3	-1.13142	9.2839e-26
RNASEH1-DT	553.786	-1.13188	1.81083e-08
COA4	5336.44	-1.13314	4.10571e-11
MAP3K9-DT	370.216	-1.13321	8.01198e-07
C8orf58	836.619	-1.13366	5.69493e-09
ZNF675	395.878	-1.13483	8.46752e-09
RPL5P4	211.506	-1.13497	0.000121339
IRS1	3496.93	-1.13583	6.82272e-10
KYAT3	1084.09	-1.13591	2.33038e-16
TSPAN2	2667.44	-1.13621	1.17786e-20
PFAS	2955.85	-1.13693	2.39728e-10
DYSF	8426.09	-1.13731	9.32841e-16
LINC01503	131.023	-1.13989	0.00042678
NUP188	5264.34	-1.1399	4.63223e-16
SLC25A23	22339.7	-1.14144	1.57703e-25
SC5D	8159.82	-1.14248	1.27211e-20
CERS2	3480.81	-1.14308	7.51563e-18
ZNF239	465.444	-1.1436	3.34061e-09
UTP4	4021.58	-1.14462	1.94445e-22
VANGL2	2721.66	-1.14506	2.98655e-16
LMNB2	6286.3	-1.14636	1.83023e-25
C8orf48	117.706	-1.14637	0.00983752
C2CD3	1578.55	-1.1472	1.77638e-10
NOPCHAP1	1036.67	-1.14884	1.66617e-13
PABPC1L	520.693	-1.14957	3.64466e-07
RASGRP2	1386.11	-1.15007	5.93613e-10
PTPN1	5613.29	-1.1508	1.37323e-18
ST8SIA2	1884.26	-1.15115	3.20714e-15
NXPH2	1353.75	-1.15184	1.2762e-14
PTPRE	171.844	-1.15217	0.00265495
SEC11C	1490.43	-1.15263	4.66548e-09
MMP24	841.96	-1.15351	2.22841e-08
CPQ	325.682	-1.15426	7.25613e-08
SLC26A2	2722.65	-1.15486	1.45528e-08
DPYSL2	2076.03	-1.15521	1.0884e-15
XRCC2	242.45	-1.15555	4.58503e-05
TPM3P9	399.111	-1.15647	8.61729e-06
VARS1	6746.15	-1.1574	2.30138e-20
SLC39A11	351.418	-1.15774	6.39627e-10
NUDT8	1192.03	-1.15806	2.77053e-06
MANBA	4600.55	-1.15894	7.17457e-22
ZNF764	1253.8	-1.15915	3.82531e-18
HEG1	8793.7	-1.15995	2.427e-08
PPM1J	297.222	-1.1607	4.96304e-05
CDC123	6724.1	-1.16109	1.76387e-20
TTLL4	1092.34	-1.16204	2.42428e-13
UBE2T	1786.74	-1.163	1.44676e-12
ZNF850	765.11	-1.1631	1.05031e-10
GIPR	877.724	-1.16333	9.2417e-15
DNM1	489.611	-1.16391	4.82494e-11
LGI4	911.584	-1.16484	2.12897e-08
ERF	6125.18	-1.16642	1.17589e-25
PYCR1	4305.77	-1.16729	2.06292e-18
NRP2	2832.29	-1.16801	2.26987e-12
DBN1	29608.2	-1.16823	4.18881e-26
ABT1	794.222	-1.16834	4.10859e-11
CENPL	500.736	-1.16879	7.41989e-12
GFAP	237.82	-1.16884	4.00532e-06
SLC6A9	616.683	-1.16885	3.59912e-11
PTPRF	5277.25	-1.16905	1.64743e-13
DNA2	473.952	-1.16988	7.98031e-06
DAGLA	469.772	-1.17047	3.79965e-06
MGAT2	171.23	-1.17114	0.000308411
SLC20A1	1849.33	-1.17146	2.51653e-13
ENC1	1171.21	-1.17384	1.0647e-18
PRMT6	3058.9	-1.17406	3.09479e-19
PRKAR2B	2252.8	-1.17414	0.0465448
SH3BGRL2	1752.6	-1.17477	4.41912e-16
GRIP1	788.453	-1.17508	8.85142e-07
CFLAR	1205.46	-1.17559	2.45126e-11
PLS3	16838.8	-1.17571	5.04453e-13
EFR3A	4837.78	-1.17643	3.59636e-08
FNDC10	2510.84	-1.17738	1.25619e-12
SYNPO2	10863.9	-1.17938	4.01697e-10
NRARP	318.568	-1.18137	2.20733e-09
POLR3A	3531.45	-1.18226	8.21267e-15
GTF3C2-AS2	551.114	-1.18274	1.61564e-10
DACT1	6153.28	-1.18318	5.7544e-22
TRAF4	2645.56	-1.18347	1.24607e-19
DICER1	2764.66	-1.18409	1.42302e-07
ODC1	12792.5	-1.18474	2.43528e-23
PRR19	185.532	-1.18608	7.81271e-05
SUV39H1	623.118	-1.19007	2.01459e-11
TTLL7	426.997	-1.1901	5.51876e-08
HMCES	8970.42	-1.19039	9.30839e-25
RPL17	496.713	-1.19088	6.60274e-11
TMEM135	1545.18	-1.19195	1.99337e-11
PLAAT1	1044.39	-1.19234	1.80192e-11
ENTREP3	1477.56	-1.19373	4.71263e-20
EXOSC5	1288.07	-1.19389	1.11016e-09
RPN2	16425.6	-1.19396	6.58659e-30
ZNF101	420.032	-1.19413	6.12851e-09
NSDHL	5551.07	-1.19428	5.18222e-22
MAP3K1	663.263	-1.19543	6.31225e-06
MCF2L	889.486	-1.19725	1.3954e-12
C9orf40	839.375	-1.19814	1.07582e-15
CACNA1B	815.793	-1.19821	4.43014e-08
SLC25A15	1855.86	-1.19829	1.23341e-21
SLC47A1	1146.78	-1.19874	3.14494e-14
CCDC160	855.038	-1.19878	3.34593e-13
RPL5P34	496.753	-1.19993	6.45398e-07
MRPS12	971.794	-1.20013	5.94041e-08
NUP210	2793.79	-1.20289	8.43299e-17
WASF3	1764.4	-1.20508	1.21722e-11
REEP4	1135.91	-1.20542	8.8583e-17
CCDC24	543.112	-1.20625	2.2612e-08
PDXP	566.558	-1.20846	7.80981e-09
SWSAP1	162.74	-1.2089	1.14028e-05
PPP1R14B	10803.2	-1.20937	2.44207e-10
PTPRD	9542.43	-1.21149	1.06155e-07
ZNF28	1166.87	-1.21239	8.68447e-09
COL4A5	11176.1	-1.21436	1.71657e-07
CCDC134	2020.69	-1.21614	2.55109e-24
LINC01405	10163.3	-1.21615	4.70406e-10
S100A4	811.23	-1.21715	2.28285e-10
KCNQ1OT1	410.304	-1.21761	1.6169e-08
PLBD2	4951.66	-1.21782	7.0624e-25
GEN1	462.546	-1.21901	6.94232e-12
INPP5F	2096.35	-1.21995	7.47129e-14
CNN3	10117.5	-1.22097	4.22922e-26
TIPIN	584.507	-1.22105	1.58357e-10
POLE2	264.291	-1.22165	3.78331e-08
LARS2	4563.95	-1.22179	5.72658e-20
POLR2A	5527.39	-1.22549	0.0463617
HJV	608.926	-1.22694	4.15834e-11
SEPTIN9	23779.1	-1.22768	5.93184e-31
TAMALIN	172.627	-1.22809	0.00157298
TMEM167A	9526.63	-1.23014	1.99945e-24
SMARCAL1	1967.81	-1.23133	1.32713e-17
NUDT19	509.003	-1.23134	5.73055e-08
PDCD11	3806.86	-1.23347	7.77105e-22
NDC1	1505.14	-1.2344	2.4045e-12
TUBB4B	29086.2	-1.23547	1.59551e-17
SYNGAP1	934.714	-1.23595	1.4511e-05
ORAI2	3266.93	-1.23699	5.98084e-12
FAM110A	307.336	-1.23863	4.23404e-08
ZWILCH	824.485	-1.24108	6.30942e-10
DPH5-DT	597.186	-1.24435	1.3456e-12
TMEM176B	327.56	-1.24485	2.49691e-05
DBF4B	666.386	-1.24493	1.24268e-08
CLSPN	993.612	-1.24582	8.11738e-08
ESYT1	6569.23	-1.24598	3.06786e-21
RRBP1	3922.41	-1.24607	5.34177e-19
BRI3BP	934.234	-1.24661	2.07339e-19
CRIP1	101.943	-1.24712	0.002139
RCC2	775.686	-1.24714	9.05352e-05
RANBP17	714.56	-1.24766	4.69303e-09
SRSF12	731.057	-1.24905	1.17821e-13
BCL2	772.672	-1.24939	1.69262e-11
SYT7	1311.21	-1.24965	1.7217e-16
TSPAN13	5045.18	-1.24985	1.58738e-26
FZD2	3116.31	-1.25019	5.43692e-23
EFCAB10-AS1	191.106	-1.25112	7.77164e-06
GDF11	6494.04	-1.25129	2.50494e-30
ROBO3	112.115	-1.25208	0.000156712
USB1	6321.69	-1.2524	5.84728e-30
ALDH1B1	4454.48	-1.2532	4.36264e-28
PPT2	115.057	-1.25397	0.000410416
ARRDC3	3948.94	-1.255	1.23802e-17
PUS7	936.845	-1.25517	5.69714e-13
GRB10	2234.41	-1.25518	5.08954e-17
KCTD17	3683.76	-1.25613	1.17188e-18
NACC1	6231.55	-1.25685	6.6914e-26
ZNF738	800.302	-1.25812	1.58012e-09
KCTD12	3798.44	-1.25945	9.10977e-16
BEND3	695.017	-1.25981	2.42627e-11
ZNF703	2751.83	-1.25994	1.0299e-20
GREB1	2412.04	-1.26024	2.04392e-14
RAD51AP1	495.873	-1.2605	7.2505e-10
CCDC138	405.026	-1.26119	1.87792e-09
COX6A1	6090.01	-1.26158	1.03638e-09
GRAMD1B	792.078	-1.26355	1.14229e-10
FOXO1	1693.86	-1.26383	2.31616e-18
CNKSR1	264.611	-1.26436	1.82723e-08
SH3D21	623.233	-1.26638	5.70425e-12
NCLN	5607.97	-1.26682	2.88207e-22
PXN	4689.38	-1.26769	4.47365e-20
SUV39H2	713.701	-1.26781	3.25242e-16
SLIT3	9303.52	-1.26788	2.75731e-15
ST3GAL5	707.153	-1.27002	3.88672e-15
SOX8	158.14	-1.2704	5.9978e-05
ENOX2	3845.98	-1.27199	8.20014e-15
WASF1	2337.25	-1.27333	5.17177e-19
TMEM41A	1967.3	-1.27354	1.04762e-24
SFXN1	6073.71	-1.2743	8.37588e-25
CDK5R1	454.832	-1.27697	1.05448e-08
OXNAD1	2109.98	-1.27739	1.80377e-22
PTDSS2	3121.86	-1.27779	6.44262e-26
C14orf132	373.213	-1.28064	6.03189e-10
SH3BGRL	7514.08	-1.28278	2.30143e-23
LIMK2	2135.97	-1.28373	1.05275e-23
GALNT13	486.25	-1.28444	1.66772e-10
B4GALNT4	788.651	-1.28444	1.78559e-16
NCEH1	235.009	-1.28629	1.95583e-06
HYLS1	491.272	-1.28772	9.54663e-12
GPC3	782.7	-1.28885	3.15066e-14
TEX9	107.018	-1.28926	4.36713e-05
ERC2	615.405	-1.28961	2.12017e-11
TCN2	251.899	-1.28966	1.44508e-07
ABHD2	1841.93	-1.28972	2.38795e-07
SNRPA	3296.26	-1.29135	1.70021e-15
GPR153	1180.73	-1.29148	8.64769e-21
PGM2L1	1326.62	-1.29224	5.82903e-16
NSF	916.947	-1.29252	0.0400007
CHST6	213.221	-1.29253	4.53191e-06
PITPNC1	174.047	-1.29262	6.78332e-07
CDKN3	601.772	-1.29338	3.39509e-08
KLHDC7A	153.955	-1.29446	1.83929e-05
TLL1	328.469	-1.29475	7.94152e-05
PNPO	423.333	-1.29493	3.57826e-10
MAP7D2	195.845	-1.29517	6.36486e-06
GINS4	662.966	-1.29672	3.68241e-14
HMGCS1	22818.7	-1.29696	3.31482e-11
HYAL2	2953.65	-1.29723	9.87005e-12
EMC10	38992.2	-1.29752	2.61768e-32
EBPL	946.197	-1.29838	1.112e-12
MAMDC2	211.883	-1.29875	1.11129e-05
TNFAIP8L1	401.354	-1.30005	1.63684e-09
GOLM1	5123.14	-1.30105	2.23398e-22
COL26A1	224.599	-1.30111	2.14924e-07
TBCK	1233.38	-1.30314	6.77404e-14
ZNF761	900.774	-1.30496	9.98478e-13
CITED4	3618.01	-1.30595	7.41989e-12
TK1	1291.14	-1.30967	5.27925e-12
BYSL	2467.8	-1.30988	1.85581e-19
RRS1	1457.96	-1.31107	1.00602e-19
DNPH1	1531.41	-1.31119	4.07154e-12
TOMM40	10555.8	-1.31206	2.72949e-17
H2AX	3380.39	-1.31278	9.19982e-16
MEIS3	3584.29	-1.3138	4.47802e-17
HDX	211.61	-1.31689	1.15546e-07
SLC35B4	1033.6	-1.31753	1.53318e-14
BOLA3	1109.24	-1.31784	9.38975e-15
SPECC1	1562.99	-1.3232	1.03101e-21
LIPT2	332.385	-1.32322	7.25463e-10
ZNF503-AS2	464.558	-1.32346	5.29787e-13
FNDC4	1208.84	-1.32556	4.7113e-15
ST6GAL2	558.932	-1.32577	1.38525e-09
DDX11	664.371	-1.32866	1.11893e-17
CD27-AS1	416.656	-1.32896	2.59476e-11
RNFT2	326.235	-1.32926	7.8603e-08
ALG8	2074.33	-1.33087	4.08438e-14
VPS33A	1255.27	-1.33133	1.26597e-18
MMP15	126068	-1.33252	2.98228e-36
KIAA0040	175.946	-1.33498	2.4382e-07
EPHA7	3795.23	-1.33559	1.04525e-10
GPR157	1058.27	-1.33635	1.56316e-19
BORA	110.701	-1.33645	7.72357e-05
PCSK6	156.467	-1.33917	0.000193626
TMEM74B	130.772	-1.33979	6.16667e-05
EZH2	1496.08	-1.33982	4.19955e-24
RAB15	5217.25	-1.34027	3.0803e-32
GMIP	572.175	-1.34062	2.83529e-09
LMCD1	1813.6	-1.34133	1.10066e-20
TM7SF2	5362.34	-1.34299	8.71738e-18
DNAJC15	6333.28	-1.34323	1.5581e-27
AVEN	2139.11	-1.34391	1.59037e-18
ZNF681	132.337	-1.3443	4.89534e-05
F10	149.776	-1.34435	1.94801e-05
SCD	32637.8	-1.34463	2.31733e-20
H2BC11	142.479	-1.3452	2.53232e-05
CEP72	199.458	-1.34592	5.5845e-07
SLC2A3	6925.19	-1.34624	9.70139e-33
TXNDC17	3747.17	-1.34627	4.06393e-12
PLK3	551.205	-1.34641	1.59639e-14
CHST11	1018.02	-1.34708	1.87277e-23
P3H4	5259.16	-1.3473	1.64863e-16
SPDL1	1661.1	-1.34833	1.82193e-17
SQLE	8364.13	-1.34842	1.13019e-23
SELENOI	3210.24	-1.34926	3.71622e-15
ZNF286B	112.156	-1.34951	1.98728e-05
BRIP1	270.399	-1.34955	3.91841e-07
SH3TC1	174.627	-1.35064	5.70633e-08
ZNF883	107.876	-1.35132	2.06698e-05
ACTC1	944724	-1.35137	6.4064e-36
PITPNM1	5181.39	-1.35228	3.41527e-27
MVK	5111.88	-1.35358	7.15053e-22
GINS1	1055.35	-1.35371	6.49157e-22
FHL3	784.914	-1.35529	4.37492e-11
QPCTL	1053.78	-1.35691	5.92697e-14
C18orf54	260.304	-1.35839	1.24254e-05
ATP1A1	29559.5	-1.36054	3.36605e-08
KATNB1	2362.17	-1.36072	5.51594e-24
SLC7A5	5568.91	-1.36083	1.51476e-31
LRP4	1155.22	-1.36323	1.95551e-11
TUBA1B	11102.3	-1.36379	5.28e-28
NME4	13289.7	-1.36772	3.39722e-14
CCDC103	142.276	-1.36997	3.04761e-06
TMEM141	4485.36	-1.37207	7.19746e-15
NAT14	5047.94	-1.37229	2.59275e-14
ZNF185	759.364	-1.37263	2.91221e-05
CDH3	5930.83	-1.37382	2.14039e-29
STARD3NL	8155.24	-1.37615	4.73146e-32
PCYT1B	980.542	-1.37677	6.01569e-17
UGT8	350.64	-1.37736	2.21131e-09
FANCI	969.017	-1.37822	1.63771e-13
SLC39A10	2489.62	-1.37882	1.09029e-12
FAAH	782.909	-1.38041	1.17408e-18
INTS6L	2436.75	-1.38094	1.60079e-17
TCTN3	2502.73	-1.38291	1.56819e-27
PGD	13479.3	-1.38335	9.04914e-34
SPARC	29670.8	-1.3857	4.74945e-41
SH3BGRL3	1796.59	-1.38572	1.19703e-14
SRGAP2	1634.86	-1.38666	4.28222e-20
AGRN	12176.9	-1.38853	1.37386e-18
TTYH3	7572.22	-1.38936	1.09465e-26
PIP4K2A	1174.94	-1.39184	2.70215e-19
PRSS16	151.831	-1.39196	1.78298e-06
LSS	5185.81	-1.39272	1.03785e-12
PHF11	265.843	-1.3928	6.72974e-07
KATNAL2	380.355	-1.39355	1.21686e-11
DUSP10	548.471	-1.39581	1.3377e-16
LBR	1791.97	-1.39708	1.00522e-17
EPB41L3	21544.8	-1.39876	6.52102e-16
EDEM2	2244.12	-1.39937	9.21344e-24
TRERF1	234.055	-1.39937	3.88905e-07
TACC3	2604.94	-1.40449	6.31137e-30
MYCL	257.221	-1.40674	2.21502e-08
IFFO2	817.523	-1.40679	1.26548e-17
FRAS1	8150.18	-1.40695	1.60422e-08
MIR1915HG	4385.49	-1.40832	2.68037e-33
ST20-AS1	738.904	-1.40833	8.22144e-17
SLC2A6	294.835	-1.4086	3.03177e-09
EMID1	147.305	-1.41044	0.0017641
CERS1	408.342	-1.41145	7.41791e-08
NOP16	1595.14	-1.41166	3.9317e-15
COL4A1	26255.7	-1.41417	2.78976e-11
ARHGAP42	7247.01	-1.41568	8.37918e-14
H2BC12	952.466	-1.41569	1.10169e-18
SNPH	2281.38	-1.41712	1.5374e-24
SNHG15	813.196	-1.41756	1.39231e-15
CCDC86	1550.47	-1.41892	1.20446e-23
NLE1	1649.47	-1.41982	6.98499e-27
PRAG1	107.392	-1.42003	6.37568e-05
GMNN	1991.83	-1.42012	4.09575e-19
ZNF69	528.129	-1.42149	2.55437e-17
LIMK1	2774.33	-1.42174	5.12587e-32
MSI1	1729.6	-1.42181	1.03595e-27
TPM2	69394.1	-1.42318	4.00239e-23
TLNRD1	4357.58	-1.42481	8.39954e-35
SBSPON	286.174	-1.42666	3.14963e-10
EPS8L1	236.677	-1.42675	1.94317e-08
TGFB2	1619.95	-1.42962	4.46017e-08
RPS6KA1	830.452	-1.43027	2.64359e-14
SOX11	5436.21	-1.43053	5.81793e-38
UBE2S	6512.93	-1.43212	4.29706e-18
ZBTB42	1218.38	-1.43215	5.90199e-20
CBR1	704.995	-1.43326	1.58255e-12
WDR12	3677.19	-1.43395	4.06305e-37
DNMT3B	354.67	-1.43693	5.19118e-10
[truncated: 955 more rows]
