# Supplementary material for: RNA-Binding Protein Signature in Proliferative Cardiomyocytes: A Cross-Species Meta-Analysis from Mouse, Pig, and Human Transcriptomic Profiling Data
Source: Biomolecules. 2025 Feb 19;15(2):310. doi: 10.3390/biom15020310 (PMC11853426; doi:10.3390/biom15020310)
Supplement: Supplementary file 1 [file biomolecules-15-00310-s001.zip › Supplemental table S7- hiPSC-CM GO.xlsx]

## Sheet: D16
Supplemental Table 7A. Enriched pathways and biological processes in hiPSC-CM-D16
Pathway and biological processes	p-Value
GO:0051301~cell division	1.76696e-15
GO:0005515~protein binding	6.40922e-13
GO:0000776~kinetochore	9.23016e-13
GO:0007059~chromosome segregation	3.11029e-12
GO:0000278~mitotic cell cycle	1.13855e-08
GO:0007094~mitotic spindle assembly checkpoint signaling	1.13855e-08
hsa04110:Cell cycle	5.59514e-09
GO:0000281~mitotic cytokinesis	2.09039e-08
GO:0062023~collagen-containing extracellular matrix	1.78202e-08
GO:0008017~microtubule binding	2.03289e-07
GO:0005819~spindle	7.44921e-08
GO:0005829~cytosol	7.44921e-08
GO:0072686~mitotic spindle	1.3967e-07
GO:0000070~mitotic sister chromatid segregation	7.56307e-07
GO:0030496~midbody	2.06222e-07
GO:0009986~cell surface	2.06222e-07
GO:0098978~glutamatergic synapse	2.84988e-07
GO:0005737~cytoplasm	3.68248e-07
GO:0000086~G2/M transition of mitotic cell cycle	7.83994e-06
GO:0007052~mitotic spindle organization	3.62546e-05
GO:0000775~chromosome, centromeric region	6.00585e-06
GO:0015630~microtubule cytoskeleton	6.00585e-06
GO:0005604~basement membrane	8.20095e-06
GO:0000940~outer kinetochore	2.66626e-05
GO:0090307~mitotic spindle assembly	0.00025225
GO:0051256~mitotic spindle midzone assembly	0.000256137
GO:0005524~ATP binding	0.000240639
hsa04814:Motor proteins	0.000140106
GO:0005874~microtubule	3.81656e-05
GO:0003777~microtubule motor activity	0.000240639
GO:0016324~apical plasma membrane	7.36496e-05
GO:0000922~spindle pole	9.09261e-05
GO:0005813~centrosome	9.49646e-05
GO:0005886~plasma membrane	0.000247646
GO:0005788~endoplasmic reticulum lumen	0.000286354
GO:0005876~spindle microtubule	0.000334913
GO:0008608~attachment of spindle microtubules to kinetochore	0.00757134
GO:0098685~Schaffer collateral - CA1 synapse	0.000766047
GO:0070062~extracellular exosome	0.000801302
GO:0000079~regulation of cyclin-dependent protein serine/threonine kinase activity	0.00848997
GO:0051233~spindle midzone	0.000809242
GO:0007051~spindle organization	0.00848997
GO:0090267~positive regulation of mitotic cell cycle spindle assembly checkpoint	0.00848997
GO:0015629~actin cytoskeleton	0.000889742
GO:0045171~intercellular bridge	0.000889742
GO:0001525~angiogenesis	0.00985646
GO:0032133~chromosome passenger complex	0.000933341
hsa04820:Cytoskeleton in muscle cells	0.00489033
GO:0005856~cytoskeleton	0.00102101
GO:0051310~metaphase chromosome alignment	0.0177062
GO:0001837~epithelial to mesenchymal transition	0.0206716
GO:0007018~microtubule-based movement	0.0210464
GO:0030425~dendrite	0.00251154
GO:0031262~Ndc80 complex	0.00297307
GO:1901970~positive regulation of mitotic sister chromatid separation	0.0307911
GO:0001501~skeletal system development	0.0345229
GO:0034080~CENP-A containing chromatin assembly	0.0444447
GO:0005615~extracellular space	0.00554881
GO:0030175~filopodium	0.00772054
GO:0005634~nucleus	0.0101139
hsa05200:Pathways in cancer	0.0405159
GO:0031012~extracellular matrix	0.0103178
GO:0005938~cell cortex	0.0103178
GO:0044295~axonal growth cone	0.0105167
hsa04115:p53 signaling pathway	0.0405159
hsa05217:Basal cell carcinoma	0.0405159
GO:0045121~membrane raft	0.0150883
GO:0016020~membrane	0.0166882
GO:0060076~excitatory synapse	0.0185418
GO:0005871~kinesin complex	0.0185896
GO:0043197~dendritic spine	0.0190754
GO:0005923~bicellular tight junction	0.0296354
GO:0000779~condensed chromosome, centromeric region	0.0298925
GO:0000793~condensed chromosome	0.035411
GO:0005576~extracellular region	0.035411
GO:0032154~cleavage furrow	0.035411
GO:0097149~centralspindlin complex	0.0403468
GO:0031982~vesicle	0.0403468
GO:0000939~inner kinetochore	0.0403468
GO:0005912~adherens junction	0.0407334
GO:0071944~cell periphery	0.0472059

## Sheet: D140
Supplemental Table 7B. Enriched pathways and biological processes in hiPSC-CM-D140
Pathway and biological processes	p-Value
GO:0062023~collagen-containing extracellular matrix	5.15593e-10
hsa04820:Cytoskeleton in muscle cells	7.2696e-10
GO:0005886~plasma membrane	1.15324e-09
GO:0005201~extracellular matrix structural constituent	3.9598e-07
GO:0042383~sarcolemma	2.74161e-07
GO:0005178~integrin binding	3.42949e-06
GO:0045202~synapse	1.43922e-06
GO:0004879~nuclear receptor activity	7.26984e-06
GO:0031012~extracellular matrix	2.37797e-06
GO:0030198~extracellular matrix organization	0.000224572
GO:0031430~M band	1.26685e-05
GO:0005615~extracellular space	1.89732e-05
GO:0007165~signal transduction	0.000950703
GO:0030522~intracellular receptor signaling pathway	0.00105215
GO:0030199~collagen fibril organization	0.00105215
GO:0005581~collagen trimer	0.000274133
hsa05410:Hypertrophic cardiomyopathy	0.000745697
GO:0008201~heparin binding	0.00168093
hsa05414:Dilated cardiomyopathy	0.0010413
GO:0005788~endoplasmic reticulum lumen	0.000678897
GO:0071560~cellular response to transforming growth factor beta stimulus	0.0101847
GO:0097512~cardiac myofibril	0.000759367
GO:0005518~collagen binding	0.00380549
GO:1902895~positive regulation of miRNA transcription	0.0138437
GO:0005901~caveola	0.00122873
GO:0005576~extracellular region	0.00122873
GO:0009887~animal organ morphogenesis	0.0181949
GO:0044325~transmembrane transporter binding	0.00683487
GO:0005856~cytoskeleton	0.0016831
GO:0001525~angiogenesis	0.0182817
GO:0043235~receptor complex	0.00181108
GO:0007155~cell adhesion	0.0182817
GO:0007399~nervous system development	0.0182817
hsa05416:Viral myocarditis	0.00422394
GO:0045121~membrane raft	0.00216782
GO:0007160~cell-matrix adhesion	0.0214211
GO:0019934~cGMP-mediated signaling	0.0222659
GO:0030020~extracellular matrix structural constituent conferring tensile strength	0.0106965
GO:0098609~cell-cell adhesion	0.0247631
GO:0008016~regulation of heart contraction	0.0247631
GO:0050840~extracellular matrix binding	0.0120012
GO:0005925~focal adhesion	0.00327529
GO:0009410~response to xenobiotic stimulus	0.0259666
GO:0005737~cytoplasm	0.00444314
GO:0010811~positive regulation of cell-substrate adhesion	0.0380473
GO:0030018~Z disc	0.0050107
GO:0019901~protein kinase binding	0.0284812
hsa04020:Calcium signaling pathway	0.018145
GO:0043025~neuronal cell body	0.00774566
GO:0005604~basement membrane	0.00774566
GO:0045211~postsynaptic membrane	0.00777017
GO:0005102~signaling receptor binding	0.0396193
hsa05412:Arrhythmogenic right ventricular cardiomyopathy	0.0199483
hsa04933:AGE-RAGE signaling pathway in diabetic complications	0.0199483
GO:0009986~cell surface	0.0217784
hsa04810:Regulation of actin cytoskeleton	0.0488819
GO:0016010~dystrophin-associated glycoprotein complex	0.0308247
hsa04151:PI3K-Akt signaling pathway	0.0488819
hsa04710:Circadian rhythm	0.0488819
GO:0030424~axon	0.0340813
GO:0070062~extracellular exosome	0.0417838
GO:0043197~dendritic spine	0.0478618
