# Supplementary material for: RNA-Binding Protein Signature in Proliferative Cardiomyocytes: A Cross-Species Meta-Analysis from Mouse, Pig, and Human Transcriptomic Profiling Data
Source: Biomolecules. 2025 Feb 19;15(2):310. doi: 10.3390/biom15020310 (PMC11853426; doi:10.3390/biom15020310)
Supplement: Supplementary file 1 [file biomolecules-15-00310-s001.zip › Supplemental Table S8 - RBP Trend in all data.xlsx]

## Sheet: Sheet1
Supplemental Table 8. Expression trend of each RBP in mouse, pig, and hiPSC- derived cardiomyocyte comparisons
Gene	P1 / P8 mouse	Fetal - P1 - P28 - P56 naïve pig	ARP1MIP28 / MIP28-only pig	D16 / D140 hiPSC-CM
ABCB7	up	not significant	not significant	not significant
ABCD1	not significant	not significant	not significant	up
ABCD3	down	up	not significant	down
ABT1	up	not significant	not significant	up
ABTB1	not significant	not significant	up	down
ACADM	up	down	not significant	not significant
ACADVL	up	not significant	up	not significant
ACAT1	up	not significant	not significant	down
ACAT2	up	up	not significant	up
ACE2	not significant	not significant	not significant	down
ACLY	not significant	up	up	up
ACOT1	up	not significant	not significant	up
ACP2	not significant	up	not significant	up
ACSL4	not significant	up	not significant	not significant
ACTA1	not significant	down	down	up
ACTA2	up	not significant	not significant	not significant
ACTC1	up	up	down	up
ACTG2	not significant	not significant	not significant	down
ACTN1	not significant	up	up	not significant
ACTN4	not significant	down	not significant	up
ACTR3	not significant	up	not significant	not significant
ADAM17	not significant	up	not significant	not significant
ADAMTS2	not significant	up	not significant	not significant
ADAMTS5	not significant	not significant	up	down
ADAT2	not significant	up	up	up
ADCY3	not significant	up	up	up
ADD1	not significant	up	not significant	not significant
ADD2	not significant	up	not significant	up
ADGRL2	not significant	up	not significant	up
ADK	down	up	not significant	not significant
ADSL	not significant	not significant	not significant	not significant
AFF2	not significant	not significant	not significant	up
AGO4	not significant	not significant	not significant	down
AGRN	not significant	not significant	not significant	up
AHNAK2	not significant	up	up	up
AK1	up	not significant	not significant	down
AK4	not significant	up	not significant	down
AKAP12	up	up	up	not significant
ALDH1A2	not significant	up	not significant	not significant
ALDH1B1	up	not significant	not significant	up
ALDOC	up	not significant	not significant	down
ALMS1	not significant	up	not significant	not significant
AMOT	not significant	up	up	up
AMOTL1	not significant	up	up	down
ANAPC1	not significant	not significant	not significant	not significant
ANKLE1	up	not significant	not significant	not significant
ANKRD28	not significant	up	not significant	not significant
ANLN	up	up	not significant	up
ANP32E	up	not significant	not significant	not significant
ANXA1	up	up	not significant	up
ANXA2	not significant	up	not significant	not significant
ANXA5	not significant	not significant	not significant	down
AP3S1	not significant	up	not significant	not significant
APBB1IP	not significant	up	not significant	not significant
APEX1	up	up	not significant	up
ARG2	not significant	not significant	not significant	down
ARHGAP18	not significant	up	not significant	not significant
ARHGAP29	down	up	not significant	down
ARHGAP32	up	up	not significant	not significant
ARHGDIB	up	not significant	not significant	up
ARHGEF2	not significant	not significant	up	not significant
ARHGEF39	not significant	up	not significant	up
ARID3A	not significant	up	not significant	up
ARID3B	not significant	not significant	not significant	up
ARL6IP1	up	up	not significant	up
ARPC2	up	up	not significant	not significant
ASPM	up	up	not significant	up
ATAD2	up	up	not significant	not significant
ATL3	not significant	up	not significant	not significant
ATP1A1	up	not significant	not significant	up
ATP1B2	up	not significant	not significant	up
ATP2B1	not significant	not significant	not significant	up
ATP5F1E	not significant	not significant	not significant	not significant
ATP5ME	not significant	not significant	not significant	not significant
ATP6V1G1	up	not significant	not significant	not significant
B2M	up	down	down	down
BAIAP2L1	not significant	not significant	not significant	up
BARD1	not significant	up	not significant	not significant
BAZ1A	not significant	up	not significant	up
BCLAF3	not significant	not significant	not significant	down
BICC1	not significant	up	up	up
BIN1	not significant	down	not significant	up
BLM	up	up	up	up
BLVRB	up	up	not significant	down
BNC2	not significant	not significant	not significant	not significant
BRCA2	not significant	up	not significant	up
BRD8	not significant	not significant	not significant	not significant
BRWD3	not significant	not significant	not significant	up
BSG	not significant	up	not significant	not significant
BUB1	up	not significant	not significant	up
BUB1B	up	not significant	not significant	up
BYSL	up	up	not significant	up
BZW1	up	not significant	not significant	not significant
C19orf25	not significant	not significant	not significant	up
C19orf47	not significant	not significant	not significant	down
CADPS2	not significant	up	not significant	down
CALCOCO2	not significant	down	not significant	down
CALD1	not significant	not significant	not significant	down
CALM2	not significant	not significant	not significant	not significant
CALR	up	up	not significant	not significant
CAMSAP2	not significant	up	not significant	not significant
CAPN2	not significant	up	up	not significant
CAPN5	not significant	not significant	not significant	up
CASK	not significant	up	not significant	not significant
CBFB	up	up	not significant	not significant
CBX2	not significant	up	not significant	up
CBX5	up	up	not significant	not significant
CBX6	not significant	up	up	down
CBX7	not significant	down	not significant	down
CCDC137	not significant	up	not significant	down
CCDC14	not significant	up	not significant	not significant
CCDC80	not significant	not significant	not significant	down
CCDC86	not significant	not significant	not significant	up
CCDC88A	not significant	up	not significant	not significant
CCDC9B	not significant	down	not significant	up
CD44	not significant	not significant	not significant	down
CD46	not significant	not significant	not significant	not significant
CD99	not significant	up	not significant	not significant
CDC123	not significant	not significant	not significant	up
CDC42EP1	not significant	up	up	up
CDC45	not significant	up	not significant	up
CDC6	up	up	not significant	up
CDCA2	up	up	not significant	up
CDCA7	up	up	not significant	up
CDK1	up	up	not significant	up
CDK18	not significant	down	not significant	not significant
CDK5RAP2	up	not significant	not significant	down
CDKN2A	not significant	not significant	not significant	down
CDR2L	not significant	up	not significant	up
CENPC	not significant	up	not significant	not significant
CENPE	up	up	up	up
CENPI	up	up	not significant	up
CENPL	up	up	not significant	up
CENPN	up	up	not significant	up
CENPU	up	up	not significant	up
CEP128	up	up	up	up
CEP135	not significant	not significant	not significant	not significant
CEP170	not significant	not significant	not significant	not significant
CEP192	not significant	up	not significant	up
CEP55	up	up	not significant	not significant
CEP78	not significant	up	not significant	not significant
CEP85	not significant	down	not significant	not significant
CERS2	not significant	not significant	not significant	up
CGN	not significant	not significant	not significant	up
CHCHD10	up	not significant	not significant	not significant
CHD1L	not significant	up	not significant	not significant
CHD3	not significant	up	not significant	not significant
CHD5	not significant	not significant	not significant	down
CHEK2	not significant	up	up	up
CHST15	not significant	not significant	up	up
CIP2A	not significant	up	not significant	up
CISD1	up	up	not significant	not significant
CKAP2	up	up	not significant	up
CKAP5	not significant	up	not significant	not significant
CKB	up	up	not significant	up
CKS2	up	up	not significant	up
CLIC1	up	not significant	not significant	up
CLIC4	not significant	not significant	not significant	down
CLSPN	up	up	not significant	up
CLU	not significant	up	up	down
CMSS1	not significant	not significant	not significant	not significant
CNN1	not significant	not significant	not significant	up
CNN3	up	not significant	not significant	up
CNOT10	not significant	up	not significant	not significant
CNOT6	up	up	not significant	not significant
CNOT6L	not significant	up	not significant	not significant
CNOT9	not significant	up	not significant	not significant
CNRIP1	up	not significant	not significant	down
COBL	not significant	not significant	not significant	down
COL12A1	not significant	up	not significant	down
COL14A1	not significant	not significant	not significant	down
COL1A1	not significant	up	not significant	up
COL1A2	not significant	up	not significant	down
COL27A1	not significant	up	not significant	up
COL2A1	not significant	not significant	not significant	not significant
COL3A1	not significant	up	not significant	down
COL5A1	not significant	up	up	not significant
COL6A1	not significant	not significant	not significant	not significant
COLEC12	not significant	up	up	up
COPS6	up	not significant	not significant	not significant
COTL1	not significant	not significant	not significant	up
COX4I1	not significant	up	not significant	not significant
COX5A	up	up	not significant	not significant
COX5B	up	up	not significant	not significant
COX6B1	up	up	not significant	not significant
COX7B	not significant	not significant	not significant	not significant
CPEB3	not significant	not significant	not significant	down
CPNE2	not significant	not significant	not significant	up
CPNE4	down	not significant	not significant	down
CPPED1	not significant	not significant	not significant	up
CRIP2	not significant	not significant	not significant	not significant
CRKL	not significant	not significant	not significant	not significant
CRYAB	up	not significant	not significant	down
CSDC2	not significant	not significant	not significant	up
CSRP1	up	up	not significant	up
CSRP2	up	not significant	not significant	up
CST3	up	up	not significant	not significant
CSTF3	not significant	up	not significant	not significant
CTCF	not significant	up	not significant	not significant
CTH	not significant	down	not significant	down
CTPS1	not significant	up	not significant	up
CTSC	not significant	down	not significant	up
CTTN	not significant	down	not significant	up
CYBA	up	up	not significant	up
CYC1	not significant	not significant	not significant	not significant
CYCS	up	not significant	not significant	not significant
CYP4V2	not significant	not significant	up	down
CYRIB	not significant	up	up	not significant
DAB2	not significant	up	up	not significant
DAGLB	not significant	up	not significant	up
DAP	not significant	not significant	not significant	not significant
DBF4	not significant	not significant	not significant	up
DBI	up	up	not significant	not significant
DBN1	not significant	up	not significant	up
DCN	not significant	up	not significant	down
DCP1B	up	not significant	not significant	up
DCP2	not significant	not significant	not significant	not significant
DCTN4	not significant	not significant	not significant	not significant
DDAH1	not significant	up	not significant	up
DDR2	not significant	up	up	down
DDX11	not significant	up	not significant	not significant
DDX25	not significant	not significant	not significant	up
DDX6	not significant	up	not significant	up
DDX60	not significant	not significant	not significant	down
DDX60L	not significant	not significant	not significant	down
DEPDC1B	not significant	up	not significant	up
DES	up	not significant	not significant	down
DHCR7	not significant	up	not significant	up
DHX30	not significant	not significant	not significant	up
DHX9	up	up	up	up
DIAPH2	not significant	down	not significant	down
DIAPH3	not significant	up	not significant	up
DICER1	not significant	not significant	not significant	up
DLD	up	down	not significant	not significant
DLGAP5	not significant	up	up	up
DMD	not significant	down	not significant	down
DNA2	not significant	up	not significant	up
DNAJC3	not significant	up	not significant	not significant
DNAJC9	up	up	down	up
DNM1	not significant	up	up	up
DNMT3B	not significant	up	up	up
DOCK11	not significant	up	up	up
DOCK6	not significant	not significant	not significant	down
DOCK7	not significant	up	not significant	not significant
DOCK8	not significant	not significant	up	up
DPH2	not significant	not significant	not significant	up
DPP3	not significant	up	not significant	up
DPYSL5	not significant	up	not significant	down
DRG1	up	not significant	not significant	not significant
DSG2	down	up	not significant	up
DTD1	not significant	not significant	not significant	up
DTL	up	up	not significant	up
DTX3L	not significant	not significant	not significant	down
DYNLL1	up	up	not significant	not significant
EBP	up	up	not significant	up
ECH1	not significant	down	not significant	not significant
ECI1	not significant	not significant	not significant	not significant
EDF1	up	not significant	not significant	not significant
EEF1A1	up	up	not significant	not significant
EEF2	up	not significant	not significant	not significant
EEF2K	not significant	not significant	not significant	down
EEFSEC	not significant	not significant	not significant	not significant
EFCAB5	not significant	up	not significant	not significant
EGR1	not significant	not significant	up	down
EHD1	not significant	up	up	up
EIF1	up	not significant	not significant	not significant
EIF2AK2	up	not significant	not significant	not significant
EIF4A1	up	not significant	not significant	not significant
EIF4E	not significant	up	not significant	not significant
EIF5A	up	not significant	not significant	not significant
EIF5A2	not significant	up	not significant	down
ELAPOR2	not significant	not significant	not significant	up
ELN	not significant	up	not significant	down
EML4	not significant	up	not significant	up
ENO1	up	up	not significant	up
ENO3	not significant	not significant	not significant	down
ENOX2	not significant	down	not significant	up
ENPP4	not significant	not significant	up	down
EPB41L2	not significant	up	not significant	up
EPB41L3	not significant	not significant	not significant	up
EPCAM	not significant	not significant	not significant	up
ERCC6L	not significant	up	not significant	up
ERH	up	up	not significant	not significant
ERI2	not significant	not significant	not significant	not significant
ERLIN1	not significant	not significant	not significant	not significant
ERMP1	not significant	up	not significant	up
ESPL1	not significant	up	not significant	up
ESYT1	not significant	not significant	not significant	up
EXO1	not significant	up	not significant	up
EXOSC5	up	up	not significant	up
EZH2	up	up	not significant	up
F10	not significant	not significant	not significant	up
F11R	not significant	not significant	up	up
FABP5	up	not significant	not significant	up
FADS2	up	up	up	up
FAM111A	up	not significant	not significant	down
FAM149B1	not significant	up	not significant	not significant
FANCD2	not significant	up	not significant	up
FANCM	not significant	up	not significant	not significant
FARP1	not significant	up	not significant	not significant
FASN	not significant	not significant	up	up
FBN1	not significant	up	not significant	down
FBXO31	not significant	down	not significant	down
FDXR	not significant	up	not significant	not significant
FHL1	not significant	not significant	not significant	down
FHL2	down	down	not significant	down
FHL3	not significant	up	not significant	up
FKBP10	up	down	not significant	not significant
FKBP1A	not significant	up	not significant	not significant
FKBP5	not significant	not significant	not significant	up
FLNB	not significant	up	not significant	not significant
FMNL1	not significant	not significant	up	down
FMR1	not significant	down	not significant	not significant
FN1	not significant	up	not significant	not significant
FNBP1	not significant	up	up	not significant
FNDC1	not significant	up	up	not significant
FOLR1	not significant	up	not significant	up
FRMD4A	not significant	up	up	down
FRRS1L	not significant	up	not significant	down
FRYL	not significant	up	not significant	not significant
FSCN1	up	up	not significant	up
FSD1	not significant	not significant	not significant	up
FTH1	up	not significant	not significant	down
FUS	not significant	not significant	not significant	not significant
FYB1	up	down	down	not significant
GABARAP	not significant	up	down	up
GABPB2	not significant	not significant	not significant	down
GALNT1	not significant	up	up	not significant
GALNT2	not significant	not significant	not significant	up
GALNT7	not significant	not significant	not significant	up
GAPDH	not significant	up	not significant	not significant
GBP1	not significant	not significant	not significant	not significant
GFAP	not significant	not significant	not significant	up
GFRA1	not significant	down	not significant	down
GGH	up	up	up	up
GHITM	up	down	not significant	not significant
GINS1	up	not significant	not significant	up
GINS4	up	up	not significant	up
GIT2	not significant	up	not significant	not significant
GLUL	not significant	not significant	not significant	down
GM2A	up	not significant	not significant	up
GMDS	not significant	up	not significant	not significant
GMPR2	not significant	up	not significant	not significant
GNB1	not significant	up	not significant	not significant
GNG12	not significant	not significant	not significant	not significant
GNG5	up	not significant	not significant	not significant
GOT1	up	down	not significant	not significant
GOT2	up	not significant	not significant	not significant
GPC1	not significant	not significant	not significant	not significant
GPC3	not significant	up	not significant	up
GPC6	up	not significant	not significant	up
GPX4	up	not significant	not significant	not significant
GPX7	up	up	not significant	up
GREB1L	not significant	down	not significant	up
GSN	up	up	not significant	down
GSR	up	up	not significant	not significant
GZF1	not significant	down	not significant	down
H2AX	not significant	not significant	not significant	up
H2BC11	not significant	not significant	not significant	up
H2BC12	not significant	not significant	not significant	up
HACD3	not significant	up	not significant	up
HADHB	up	down	not significant	down
HASPIN	not significant	not significant	not significant	up
HAUS6	up	up	not significant	not significant
HAUS8	up	up	not significant	not significant
HDAC1	not significant	up	not significant	not significant
HECW2	not significant	up	up	down
HELLS	up	up	not significant	not significant
HENMT1	not significant	not significant	not significant	up
HERC5	not significant	down	not significant	down
HEXB	not significant	up	not significant	down
HINT1	up	up	not significant	not significant
HIRA	not significant	not significant	not significant	up
HJURP	not significant	up	not significant	up
HJV	not significant	not significant	not significant	up
HK2	not significant	down	not significant	down
HLA-A	not significant	not significant	not significant	down
HLA-H	not significant	not significant	not significant	down
HMCES	not significant	up	not significant	up
HMGA1	not significant	not significant	not significant	up
HMGA2	not significant	not significant	not significant	up
HMGB1P1	not significant	not significant	not significant	down
HMGB2	up	up	not significant	not significant
HMGB3	up	not significant	not significant	up
HMGCS1	up	not significant	not significant	up
HMGN5	up	not significant	not significant	up
HMMR	up	up	not significant	up
HNRNPA2B1	up	down	not significant	not significant
HNRNPK	up	not significant	not significant	not significant
HNRNPR	not significant	up	not significant	not significant
HOPX	not significant	not significant	not significant	down
HROB	not significant	not significant	not significant	up
HSD17B4	up	down	not significant	not significant
HSPA2	up	not significant	up	up
HSPA4L	not significant	not significant	not significant	not significant
HSPA5	up	up	up	up
HSPA8	up	not significant	not significant	not significant
HSPA9	up	down	not significant	not significant
HSPD1	up	not significant	not significant	up
HTATIP2	up	up	not significant	up
IAH1	up	not significant	not significant	up
IDH2	up	not significant	not significant	not significant
IDH3A	up	not significant	not significant	not significant
IDH3G	up	not significant	not significant	not significant
IFI16	not significant	up	not significant	down
IFIT2	not significant	not significant	not significant	down
IFT80	not significant	not significant	not significant	not significant
IGF2BP1	up	not significant	not significant	up
IGF2BP3	up	up	up	up
IGF2R	up	down	not significant	not significant
ILF3	not significant	up	not significant	not significant
INA	not significant	not significant	not significant	up
INTS6L	not significant	not significant	not significant	up
IPO7	not significant	not significant	not significant	not significant
IQGAP1	not significant	not significant	up	down
IQGAP2	not significant	not significant	up	up
IQGAP3	not significant	up	not significant	up
ITGA2	not significant	up	not significant	down
ITGA3	not significant	up	up	down
ITGA6	not significant	up	up	up
ITPR1	not significant	up	not significant	down
ITPRID2	not significant	not significant	not significant	down
JPT1	not significant	down	not significant	up
KANK2	not significant	not significant	not significant	down
KAT2B	not significant	up	not significant	down
KATNB1	not significant	up	not significant	up
KCTD12	not significant	up	not significant	up
KCTD15	not significant	not significant	not significant	up
KCTD18	not significant	not significant	not significant	not significant
KIDINS220	not significant	not significant	not significant	down
KIF11	up	up	up	up
KIF14	not significant	up	not significant	up
KIF15	up	up	not significant	up
KIF18B	up	up	up	up
KIF20B	up	up	not significant	up
KIF23	up	not significant	not significant	up
KIF2A	not significant	up	not significant	up
KIF2C	up	up	not significant	up
KIF3A	not significant	up	not significant	not significant
KIF4A	not significant	up	not significant	up
KIFAP3	not significant	up	not significant	up
KIFC1	not significant	up	not significant	up
KIZ	not significant	not significant	not significant	down
KLF3	not significant	up	not significant	not significant
KLF7	not significant	not significant	not significant	not significant
KLHDC4	not significant	not significant	not significant	up
KLHL41	not significant	down	not significant	down
KNL1	not significant	not significant	not significant	up
KNTC1	not significant	up	not significant	not significant
KRT19	not significant	not significant	not significant	up
KRT8	not significant	up	up	up
KYAT3	not significant	down	not significant	up
LAMB1	up	up	up	up
LAMP1	up	up	not significant	not significant
LANCL2	not significant	not significant	not significant	up
LAP3	up	down	not significant	up
LARP6	not significant	not significant	not significant	down
LARS2	not significant	not significant	not significant	up
LBR	not significant	up	up	up
LDHA	up	up	not significant	up
LDHB	up	down	not significant	not significant
LGALS1	up	up	not significant	down
LGALS3	not significant	not significant	not significant	down
LIMA1	not significant	up	up	down
LIN28A	not significant	not significant	not significant	up
LIN28B	up	not significant	not significant	up
LIPA	not significant	up	not significant	down
LMNA	not significant	up	up	not significant
LMNB1	up	up	not significant	up
LMNB2	not significant	up	not significant	up
LMO2	not significant	not significant	not significant	up
LRCH4	not significant	not significant	up	up
LSM4	up	not significant	not significant	not significant
LSS	not significant	up	not significant	up
LUM	not significant	up	not significant	down
LYPLA2	not significant	not significant	not significant	up
LYPLAL1	not significant	not significant	not significant	down
MAD1L1	down	not significant	not significant	not significant
MAGI3	not significant	up	down	not significant
MAMDC2	not significant	not significant	up	up
MAP1A	not significant	not significant	up	up
MAP1B	not significant	up	not significant	up
MAP2	not significant	up	not significant	down
MAP2K6	not significant	up	not significant	up
MAP3K20	not significant	not significant	not significant	down
MAP4K4	not significant	up	not significant	not significant
MAP7D2	not significant	down	not significant	up
MAPK1	not significant	up	not significant	not significant
MAPRE2	not significant	down	not significant	down
MARCKS	not significant	up	not significant	down
MARCKSL1	up	not significant	not significant	up
MARS2	not significant	not significant	not significant	up
MASTL	not significant	up	not significant	up
MAT1A	not significant	not significant	not significant	down
MB21D2	not significant	not significant	not significant	down
MCC	not significant	not significant	not significant	down
MCM10	not significant	not significant	not significant	not significant
MCM6	up	up	not significant	not significant
MDC1	up	up	not significant	up
MDH1	up	not significant	down	up
MDH2	up	not significant	not significant	not significant
MDM2	not significant	not significant	not significant	not significant
MEX3A	up	not significant	not significant	not significant
MGST1	not significant	up	not significant	up
MIF	up	down	not significant	up
MLLT11	not significant	up	not significant	not significant
MOCOS	not significant	not significant	not significant	up
MPC1	not significant	not significant	not significant	up
MPHOSPH6	not significant	not significant	not significant	down
MRFAP1	up	not significant	not significant	not significant
MRM1	not significant	not significant	up	up
MRPL12	up	not significant	not significant	not significant
MRPS12	up	up	not significant	up
MRPS36	up	not significant	not significant	not significant
MSI1	not significant	down	not significant	up
MSN	not significant	up	up	not significant
MT-ATP6	not significant	not significant	not significant	down
MT-CO3	not significant	not significant	not significant	down
MT-CYB	not significant	not significant	not significant	down
MTCL1	up	not significant	up	up
MTIF2	not significant	not significant	not significant	not significant
MTIF3	up	not significant	not significant	down
MYEF2	not significant	up	not significant	not significant
MYH10	not significant	not significant	not significant	up
MYH11	not significant	down	not significant	up
MYH14	down	not significant	not significant	down
MYL12A	up	not significant	down	not significant
MYL3	up	not significant	not significant	not significant
MYO1B	up	up	up	up
MYO5A	not significant	up	not significant	not significant
MYO9B	not significant	up	up	not significant
MYOF	not significant	not significant	up	up
NAA40	not significant	down	not significant	not significant
NABP1	not significant	down	not significant	up
NACC1	not significant	up	not significant	up
NANOS1	not significant	not significant	not significant	down
NANS	not significant	up	not significant	not significant
NAP1L2	not significant	not significant	not significant	down
NBEAL2	not significant	not significant	not significant	down
NCAPD2	not significant	up	not significant	not significant
NCAPD3	not significant	up	not significant	not significant
NCAPG	up	up	not significant	up
NCAPH	up	up	not significant	up
NCCRP1	not significant	not significant	not significant	up
NCEH1	not significant	down	not significant	up
NCOR2	not significant	down	up	not significant
NDC1	not significant	up	not significant	up
NDC80	not significant	up	not significant	up
NDRG4	down	down	not significant	down
NDUFA10	not significant	not significant	not significant	not significant
NDUFA13	not significant	up	not significant	not significant
NDUFA2	up	not significant	not significant	not significant
NDUFA4	up	not significant	not significant	not significant
NDUFA5	up	not significant	not significant	not significant
NDUFA6	up	not significant	not significant	not significant
NDUFA7	up	not significant	not significant	not significant
NDUFA8	up	up	not significant	not significant
NDUFA9	up	not significant	not significant	not significant
NDUFB10	up	not significant	not significant	not significant
NDUFB3	up	not significant	not significant	not significant
NDUFB9	up	not significant	not significant	not significant
NDUFC2	up	up	not significant	not significant
NDUFS2	up	not significant	not significant	not significant
NDUFS3	not significant	not significant	not significant	not significant
NDUFS5	not significant	up	not significant	not significant
NDUFS8	up	not significant	not significant	not significant
NDUFV1	up	not significant	not significant	not significant
NDUFV2	up	up	not significant	not significant
NECTIN3	not significant	up	not significant	not significant
NEDD1	not significant	up	not significant	not significant
NEFM	not significant	not significant	not significant	up
NEIL3	up	not significant	not significant	up
NEMP1	not significant	up	not significant	up
NES	not significant	not significant	not significant	up
NIBAN1	not significant	not significant	not significant	down
NIPSNAP1	not significant	not significant	not significant	up
NLN	not significant	up	not significant	up
NME1	not significant	up	not significant	up
NME2	up	up	not significant	up
NME4	up	not significant	not significant	up
NOMO1	not significant	not significant	not significant	up
NOP10	up	not significant	not significant	not significant
NOP16	up	not significant	not significant	up
NOTCH2	not significant	up	not significant	not significant
NOVA1	not significant	up	not significant	not significant
NPM3	not significant	up	not significant	up
NR3C1	not significant	up	not significant	down
NSD2	not significant	up	not significant	not significant
NSF	not significant	not significant	not significant	up
NSUN7	not significant	up	not significant	up
NT5C3B	not significant	not significant	not significant	up
NUCKS1	up	up	not significant	not significant
NUDT11	not significant	not significant	not significant	up
NUDT5	not significant	not significant	not significant	up
NUF2	up	up	not significant	up
NUP188	not significant	not significant	not significant	up
NUP205	not significant	up	not significant	up
NUP210	not significant	up	not significant	up
NUSAP1	not significant	not significant	not significant	not significant
NXN	not significant	up	not significant	not significant
NYNRIN	not significant	not significant	not significant	up
ODF2	not significant	up	not significant	not significant
OGN	not significant	up	not significant	not significant
OPN3	up	not significant	not significant	not significant
ORC5	up	up	not significant	not significant
OSBPL10	not significant	up	up	up
OSTF1	up	up	up	not significant
OXNAD1	not significant	down	not significant	up
OXSR1	not significant	not significant	not significant	not significant
P4HA2	not significant	not significant	not significant	down
PABPC1	not significant	up	not significant	not significant
PABPC1L	not significant	up	not significant	up
PACRG	not significant	up	not significant	down
PAICS	up	up	not significant	up
PAIP2B	not significant	not significant	not significant	down
PAK6	not significant	not significant	not significant	up
PAPSS2	not significant	not significant	not significant	up
PBK	up	up	not significant	up
PC	not significant	not significant	not significant	up
PCBP3	not significant	up	not significant	down
PCMTD1	not significant	down	not significant	down
PCYT2	not significant	not significant	not significant	up
PDCD11	not significant	down	not significant	up
PDCD4	not significant	not significant	up	not significant
PDE3A	down	down	not significant	down
PDHA1	up	not significant	not significant	not significant
PDHB	up	not significant	not significant	not significant
PDIA3	not significant	up	not significant	not significant
PDIA6	not significant	up	not significant	not significant
PEAK1	not significant	up	not significant	down
PEBP1	up	not significant	not significant	not significant
PEG10	not significant	up	up	down
PFAS	not significant	not significant	not significant	up
PFKFB3	not significant	up	not significant	up
PFN1	up	up	not significant	up
PHB2	up	not significant	not significant	not significant
PHF2	not significant	not significant	not significant	down
PHF6	not significant	up	not significant	up
PHLDB2	not significant	down	not significant	down
PIEZO1	not significant	not significant	up	up
PIMREG	not significant	not significant	not significant	up
PIP4K2A	not significant	up	not significant	up
PKM	up	not significant	not significant	not significant
PKP4	not significant	up	not significant	not significant
PLA2G4C	not significant	down	not significant	down
PLBD1	not significant	not significant	not significant	up
PLBD2	not significant	not significant	not significant	up
PLK1	up	up	not significant	up
PLOD2	not significant	not significant	not significant	not significant
PLS1	not significant	not significant	not significant	up
PLS3	not significant	down	not significant	up
PLXDC2	not significant	up	not significant	not significant
PM20D2	not significant	not significant	not significant	down
PNN	not significant	not significant	not significant	not significant
PNO1	up	not significant	not significant	up
PNP	not significant	up	not significant	up
PNRC1	not significant	not significant	not significant	not significant
POGLUT3	not significant	not significant	not significant	up
POLA1	not significant	up	not significant	not significant
POLK	not significant	not significant	not significant	down
POLR1A	not significant	down	not significant	up
POLR2A	not significant	not significant	not significant	up
POLR3A	not significant	not significant	not significant	up
POLR3G	not significant	not significant	not significant	up
POP7	not significant	up	not significant	up
PPARGC1B	not significant	down	not significant	down
PPAT	not significant	up	not significant	up
PPFIBP1	down	down	not significant	down
PPIA	up	not significant	not significant	up
PPIB	up	up	not significant	up
PPM1E	not significant	not significant	not significant	down
PPP1CA	up	not significant	not significant	not significant
PPP1CC	up	up	not significant	not significant
PPP1R14B	up	not significant	not significant	up
PPP2R2B	not significant	not significant	not significant	up
PPP3CA	not significant	down	not significant	not significant
PPT2	not significant	not significant	not significant	up
PRC1	up	not significant	not significant	up
PRDX1	up	not significant	not significant	up
PRDX2	up	up	not significant	not significant
PRDX5	up	up	not significant	not significant
PREP	not significant	up	not significant	up
PRIM2	not significant	up	not significant	not significant
PRKAR1A	not significant	down	not significant	down
PRKCD	not significant	not significant	not significant	down
PRKCI	not significant	down	not significant	not significant
PRKD1	not significant	up	up	not significant
PRMT6	not significant	not significant	not significant	up
PRR11	not significant	up	not significant	up
PRSS23	not significant	not significant	not significant	up
PSIP1	up	up	not significant	not significant
PSMA7	up	not significant	not significant	not significant
PSMB2	up	up	not significant	not significant
PSMB5	up	not significant	not significant	not significant
PSMB6	up	not significant	not significant	not significant
PSRC1	not significant	up	not significant	up
PTBP2	not significant	up	not significant	not significant
PTBP3	up	up	up	up
PTCHD4	not significant	up	not significant	down
PTMA	up	up	not significant	up
PTPN1	not significant	down	not significant	up
PTPN13	not significant	up	not significant	up
PTPRF	not significant	up	not significant	up
PTPRG	not significant	up	not significant	not significant
PTPRJ	not significant	up	not significant	not significant
PTX3	not significant	not significant	not significant	down
PURA	not significant	not significant	not significant	down
PUS1	not significant	not significant	not significant	up
PUS7	not significant	not significant	not significant	up
PXN	not significant	up	not significant	up
PYGL	not significant	up	not significant	up
QSER1	not significant	up	not significant	not significant
R3HCC1L	not significant	up	not significant	not significant
R3HDM1	not significant	not significant	not significant	up
RAB11FIP5	not significant	not significant	not significant	up
RAB31	not significant	not significant	not significant	up
RAB5C	not significant	not significant	not significant	down
RAB8A	up	not significant	not significant	down
RAB9B	not significant	up	not significant	up
RABGAP1L	not significant	not significant	not significant	down
RAC1	up	not significant	not significant	not significant
RACGAP1	up	not significant	not significant	up
RAD21	up	not significant	not significant	not significant
RAD51AP1	up	up	not significant	up
RAI14	not significant	up	not significant	up
RANBP17	up	up	not significant	up
RANGAP1	not significant	not significant	not significant	not significant
RAP1B	not significant	not significant	not significant	not significant
RAPGEF6	not significant	not significant	not significant	not significant
RAPH1	not significant	not significant	not significant	not significant
RASAL2	not significant	not significant	not significant	not significant
RBBP4	up	up	not significant	not significant
RBBP7	up	up	not significant	not significant
RBFOX2	not significant	not significant	not significant	up
RBM15	not significant	up	not significant	not significant
RBM3	not significant	not significant	not significant	up
RBMS3	not significant	up	up	down
RCC1	not significant	up	not significant	up
RCC2	not significant	up	not significant	up
RDH14	not significant	up	not significant	down
REEP4	not significant	up	up	up
RERG	not significant	up	not significant	up
REXO5	not significant	up	not significant	down
RFC1	up	not significant	not significant	not significant
RFX3	not significant	up	not significant	not significant
RGS9	not significant	up	not significant	down
RHOBTB1	not significant	down	not significant	down
RIF1	not significant	up	not significant	not significant
RIMS4	not significant	not significant	not significant	down
RIPK1	not significant	not significant	not significant	not significant
RMND5A	not significant	not significant	not significant	down
RNF2	not significant	up	not significant	not significant
RNF20	not significant	not significant	not significant	down
RNF213	not significant	up	not significant	not significant
ROBO1	up	up	up	down
RPL11	up	up	not significant	not significant
RPL17	up	not significant	not significant	up
RPL19	up	up	not significant	not significant
RPL22	up	not significant	not significant	not significant
RPL22L1	up	not significant	not significant	up
RPL27A	up	up	not significant	up
RPL32	up	up	not significant	not significant
RPL36AL	up	up	not significant	not significant
RPL3L	up	down	not significant	down
RPL41	up	not significant	not significant	not significant
RPL7	up	up	not significant	not significant
RPL8	up	up	not significant	not significant
RPLP0	up	up	not significant	not significant
RPLP1	up	not significant	not significant	not significant
RPN2	not significant	up	not significant	up
RPP25	up	not significant	not significant	up
RPP40	not significant	not significant	not significant	up
RPS11	up	up	not significant	not significant
RPS12	not significant	up	not significant	not significant
RPS14	up	not significant	not significant	not significant
RPS15	up	up	not significant	not significant
RPS16	up	up	not significant	not significant
RPS23	up	up	not significant	not significant
RPS29	up	not significant	not significant	not significant
RPS3	up	up	not significant	not significant
RPS4X	up	up	not significant	not significant
RPS5	up	up	not significant	not significant
RPS6	up	up	not significant	not significant
RPS6KA3	not significant	not significant	not significant	down
RPS6KA5	not significant	not significant	not significant	down
RPS8	up	up	not significant	not significant
RPS9	up	up	not significant	not significant
RPSA	up	up	not significant	not significant
RRAS2	not significant	not significant	not significant	not significant
RRBP1	not significant	up	up	up
RRP12	not significant	down	not significant	up
RRP1B	not significant	not significant	not significant	up
RRP9	not significant	not significant	not significant	up
RSBN1L	not significant	not significant	not significant	not significant
RSRC1	not significant	not significant	not significant	not significant
RSU1	not significant	not significant	not significant	down
RTL9	not significant	not significant	not significant	down
RTN3	not significant	not significant	not significant	not significant
RTN4	not significant	up	not significant	not significant
RTTN	not significant	up	not significant	not significant
S100A10	up	up	not significant	up
S100A11	up	up	not significant	up
S100A16	not significant	not significant	not significant	down
S100A4	not significant	down	not significant	up
SAAL1	not significant	up	not significant	not significant
SAE1	up	up	not significant	not significant
SALL2	not significant	up	not significant	up
SASS6	up	up	not significant	not significant
SCD	not significant	up	not significant	up
SCP2	not significant	not significant	not significant	down
SCPEP1	not significant	up	not significant	down
SDC2	up	up	up	up
SDC3	not significant	up	not significant	up
SDCCAG8	not significant	down	not significant	down
SDHB	up	down	not significant	not significant
SDK2	not significant	up	not significant	up
SEC23A	not significant	not significant	not significant	not significant
SEC23B	not significant	not significant	not significant	down
SEC24D	not significant	not significant	not significant	up
SEC31A	not significant	not significant	not significant	not significant
SEL1L	not significant	not significant	not significant	not significant
SEPTIN4	not significant	not significant	not significant	down
SEPTIN6	not significant	not significant	not significant	up
SEPTIN9	not significant	not significant	not significant	up
SERBP1	up	not significant	not significant	not significant
SERPINB1	not significant	up	not significant	up
SETD9	not significant	down	not significant	up
SETX	not significant	not significant	not significant	not significant
SFMBT1	not significant	up	not significant	not significant
SFXN1	not significant	up	not significant	up
SH3PXD2B	not significant	up	up	up
SHCBP1	up	up	not significant	up
SHFL	not significant	not significant	not significant	down
SHTN1	not significant	not significant	not significant	up
SIGIRR	not significant	not significant	not significant	up
SKA2	up	up	not significant	not significant
SKA3	not significant	up	not significant	up
SLBP	not significant	up	not significant	not significant
SLC12A7	not significant	down	not significant	down
SLC16A3	not significant	up	up	up
SLC19A1	not significant	down	not significant	up
SLC1A5	up	up	up	up
SLC20A1	not significant	not significant	not significant	up
SLC25A13	not significant	not significant	not significant	not significant
SLC25A22	down	not significant	not significant	up
SLC25A3	up	not significant	not significant	up
SLC25A43	up	up	not significant	up
SLC25A5	up	not significant	down	up
SLC25A6	not significant	up	not significant	not significant
SLC4A7	not significant	up	not significant	up
SLC6A2	not significant	up	down	up
SLC7A5	not significant	up	up	up
SLFN13	not significant	not significant	not significant	up
SLIT2	down	up	not significant	up
SLMAP	not significant	down	not significant	down
SMAD1	not significant	up	not significant	not significant
SMAD6	not significant	not significant	not significant	down
SMARCC1	not significant	up	not significant	not significant
SMC2	up	up	up	not significant
SMC3	up	up	not significant	not significant
SMC4	up	up	not significant	not significant
SMC6	not significant	up	not significant	not significant
SNTB2	not significant	up	up	not significant
SNX30	not significant	up	not significant	down
SOD2	up	not significant	not significant	down
SORBS1	down	down	not significant	down
SOX4	not significant	up	up	down
SOX9	not significant	up	not significant	up
SPAG16	not significant	not significant	not significant	down
SPAG5	down	not significant	not significant	up
SPDL1	not significant	up	not significant	up
SPECC1	not significant	not significant	not significant	up
SPTBN2	not significant	not significant	not significant	up
SQOR	not significant	not significant	not significant	down
SQSTM1	up	down	not significant	down
SRBD1	not significant	not significant	not significant	not significant
SRGAP2	not significant	down	not significant	up
SRM	up	not significant	not significant	up
SRPK3	not significant	not significant	not significant	down
SRPRB	up	up	not significant	up
SRSF7	not significant	up	not significant	not significant
SSR3	up	up	not significant	not significant
STAG1	not significant	not significant	not significant	not significant
STARD10	up	not significant	up	down
STARD9	not significant	down	down	down
STAT1	not significant	down	not significant	not significant
STAT3	not significant	not significant	not significant	down
STING1	not significant	up	not significant	down
STK10	not significant	not significant	not significant	not significant
STK26	not significant	not significant	not significant	up
STMN1	up	up	not significant	up
STMN2	up	up	not significant	down
STOM	not significant	up	up	down
STRBP	not significant	up	not significant	not significant
SUCLA2	up	not significant	not significant	not significant
SUCLG1	up	up	not significant	not significant
SUV39H1	not significant	up	not significant	up
SWT1	not significant	up	not significant	down
SYNE1	not significant	not significant	not significant	down
SYNE2	not significant	up	not significant	up
SYNJ1	not significant	not significant	not significant	not significant
TACC3	up	not significant	not significant	up
TAF1C	up	down	up	not significant
TAGLN	not significant	up	not significant	up
TAGLN2	not significant	up	not significant	up
TANGO6	not significant	not significant	not significant	up
TAOK3	not significant	up	not significant	not significant
TAPBP	not significant	not significant	not significant	down
TBC1D1	not significant	not significant	up	not significant
TBC1D31	not significant	up	up	not significant
TBCA	up	up	not significant	not significant
TDP1	not significant	up	not significant	up
TGM2	not significant	not significant	up	down
THOC1	not significant	not significant	not significant	up
TIGD7	not significant	up	up	down
TIPIN	up	up	not significant	up
TK1	up	up	not significant	up
TMA7	up	not significant	not significant	not significant
TMED5	not significant	not significant	not significant	not significant
TMEM131L	not significant	down	not significant	up
TMEM263	up	up	not significant	down
TMEM97	up	up	not significant	down
TMOD3	not significant	up	not significant	not significant
TMPO	up	up	not significant	not significant
TMX2	not significant	up	not significant	up
TNKS1BP1	not significant	up	up	up
TNS1	not significant	not significant	not significant	down
TNS3	not significant	not significant	not significant	not significant
TOMM40	not significant	not significant	not significant	up
TOP2A	up	up	up	up
TOPBP1	up	up	not significant	down
TOR4A	not significant	not significant	not significant	up
TP53I3	not significant	not significant	not significant	up
TPD52	not significant	up	up	not significant
TPI1	up	up	not significant	not significant
TPM1	up	down	down	not significant
TPT1	up	up	not significant	not significant
TPX2	not significant	up	up	up
TRA2B	not significant	not significant	not significant	not significant
TRAF4	up	not significant	not significant	up
TRIM45	not significant	down	not significant	down
TRIM56	not significant	not significant	not significant	down
TRIP13	up	not significant	not significant	up
TRMT9B	not significant	not significant	not significant	not significant
TRMU	not significant	down	up	up
TRNAU1AP	not significant	up	up	not significant
TSPYL5	not significant	up	not significant	up
TTC3	not significant	not significant	not significant	not significant
TTK	up	up	not significant	up
TTLL4	not significant	up	up	up
TUBA1A	up	not significant	not significant	up
TUBA1B	up	up	not significant	up
TUBA1C	up	not significant	not significant	up
TUBA4A	not significant	not significant	down	down
TUBB	not significant	up	not significant	up
TUBB2A	up	not significant	not significant	up
TUBB2B	up	up	up	up
TUBB4A	not significant	up	down	up
TUBB4B	up	up	not significant	up
TUT7	not significant	not significant	not significant	not significant
TXNDC17	up	up	not significant	up
TXNIP	not significant	not significant	not significant	down
TYMS	not significant	up	not significant	up
UACA	not significant	up	not significant	down
UBB	up	up	not significant	not significant
UBE2C	up	up	up	up
UBE2S	not significant	up	not significant	up
UBE2T	up	up	not significant	up
UCHL1	not significant	up	not significant	up
UHRF1	up	up	not significant	up
UHRF2	not significant	up	not significant	not significant
UQCRB	up	not significant	not significant	not significant
UQCRC1	not significant	not significant	not significant	not significant
UQCRC2	up	not significant	not significant	not significant
UQCRFS1	up	up	not significant	not significant
UQCRH	up	up	not significant	not significant
USB1	not significant	not significant	not significant	up
UTP20	not significant	not significant	not significant	up
UTP4	not significant	not significant	not significant	up
VARS1	not significant	not significant	not significant	up
VDAC1	up	not significant	not significant	not significant
VDAC2	up	not significant	not significant	not significant
VDAC3	up	not significant	not significant	not significant
VIM	up	up	not significant	up
VPS33A	not significant	not significant	not significant	up
WDHD1	not significant	up	not significant	not significant
WDR12	not significant	up	not significant	up
WDR4	not significant	down	not significant	up
WDR62	not significant	up	not significant	up
WDR89	up	up	not significant	down
WNK1	not significant	not significant	not significant	down
WNK2	down	down	up	down
WRN	not significant	up	not significant	not significant
WT1	not significant	up	up	down
XPO1	not significant	not significant	not significant	not significant
XRCC4	not significant	not significant	not significant	up
XXYLT1	not significant	up	not significant	up
YWHAB	up	up	not significant	up
YWHAE	up	not significant	not significant	not significant
YWHAQ	not significant	not significant	not significant	not significant
ZBTB11	not significant	down	not significant	up
ZC3H12C	not significant	up	not significant	not significant
ZC3H7A	not significant	not significant	not significant	down
ZEB1	not significant	not significant	not significant	up
ZEB2	not significant	not significant	not significant	down
ZFP36L1	not significant	up	up	down
ZFP36L2	not significant	up	not significant	up
ZFR2	not significant	not significant	not significant	up
ZGRF1	up	up	not significant	down
ZNF101	not significant	not significant	not significant	up
ZNF185	not significant	not significant	not significant	down
ZNF239	not significant	down	not significant	up
ZNF385B	not significant	not significant	not significant	down
ZNF396	not significant	not significant	not significant	up
ZNF438	not significant	not significant	not significant	down
ZNF441	not significant	up	not significant	down
ZNF483	not significant	not significant	not significant	down
ZNF638	not significant	up	not significant	not significant
ZNF69	not significant	not significant	not significant	not significant
ZNF703	not significant	not significant	not significant	up
ZNF74	not significant	not significant	not significant	not significant
ZNF816	not significant	not significant	not significant	up
ZNF823	not significant	not significant	not significant	up
ZNF888	not significant	not significant	not significant	up
ZNFX1	not significant	not significant	not significant	down
ZRANB3	not significant	up	not significant	up
ZW10	not significant	up	not significant	not significant
ZWILCH	up	up	not significant	up
