# Supplementary material for: RNA-Binding Protein Signature in Proliferative Cardiomyocytes: A Cross-Species Meta-Analysis from Mouse, Pig, and Human Transcriptomic Profiling Data
Source: Biomolecules. 2025 Feb 19;15(2):310. doi: 10.3390/biom15020310 (PMC11853426; doi:10.3390/biom15020310)
Supplement: Supplementary file 1 [file biomolecules-15-00310-s001.zip › Supplemental Table S9- Statistics of downregulated RBP.xlsx]

## Sheet: RM-CM1
Supplemental Table 10A. Statistics of downregulated RBP in cluster RMCM1
Gene	% Expressing cell in non-proliferating CM clusters	% Expressing cell in RMCM1	Fold-change	pValue
Limch1	33.8458	23.7132	0.340275	1.63586e-85
Abcc1	10.3346	7.80906	0.365251	2.32708e-10
Slc25a22	11.0063	8.46898	0.422645	0.00255113
Mapt	15.2306	14.3203	0.46617	5.18463e-07

## Sheet: RM-CM2
Supplemental Table 10B. Statistics of downregulated RBP in cluster RMCM2
Gene	% Expressing cell in non-proliferating CM clusters	% Expressing cell in RMCM2	Fold-change	pValue
Abcc1	10.3346	5.68252	0.241303	1.47005e-10
Limch1	33.8458	19.2712	0.244456	4.22688e-49
Mapt	15.2306	10.2532	0.29092	3.7921e-13
Crkl	19.8036	31.9333	0.377487	1.19017e-38
Cmss1	63.0022	45.0278	0.421401	4.05483e-47
Brpf3	29.1306	19.8888	0.451272	2.76957e-05
Capn15	14.9076	12.8474	0.455255	0.0129074
Stam2	62.0592	51.6986	0.460993	9.20183e-43
Mad1l1	16.7291	19.7035	0.479607	0.00790254

## Sheet: RM-CM3
Supplemental Table 10C. Statistics of downregulated RBP in cluster RMCM3
Gene	% Expressing cell in non-proliferating CM clusters	% Expressing cell in RMCM3	Fold-change	pValue
Aff2	19.8812	0.487211	0.0244021	1.12468e-116
Crkl	19.8036	1.15713	0.0316854	6.81079e-220
Sorbs1	51.7246	1.88794	0.04396	7.50945e-300
Malt1	19.8295	0.852619	0.049981	6.13991e-128
Capn15	14.9076	0.426309	0.0516585	7.46629e-59
Hdac8	12.0656	0.669915	0.0586837	1.47158e-63
Sntb1	41.2608	2.74056	0.0679303	1.37014e-289
Cmss1	63.0022	3.04507	0.0683216	1.81213e-282
Mid1	38.4963	3.22777	0.0728992	1.97617e-250
Hecw2	12.5307	0.852619	0.0747444	1.68173e-85
Rbfox1	50.3423	3.10597	0.076462	2.60762e-198
Magi3	71.1665	7.06456	0.084213	0
Atr	10.4379	0.730816	0.084826	2.36954e-53
Pan3	24.1054	1.88794	0.0860213	5.00661e-134
Palld	97.1709	16.9915	0.0873725	0
Zcchc7	28.9239	2.37515	0.0903971	2.07592e-191
Klf12	11.5231	0.852619	0.09071	1.42021e-55
Nup98	10.6834	0.974421	0.0943816	3.83833e-53
Strbp	38.1088	3.22777	0.0957592	8.23621e-217
Btaf1	16.4578	1.27893	0.0967141	5.50801e-78
Prkd1	14.7785	1.15713	0.097952	6.53818e-69
Plekha5	21.7414	1.82704	0.098289	2.52739e-90
Gphn	41.8809	3.65408	0.099292	1.31014e-247
Pard3	33.9491	2.86236	0.0995166	1.72045e-184
Lnpep	30.7712	2.37515	0.100176	2.10412e-161
Smg6	30.0866	2.43605	0.100311	9.65514e-157
Ino80	18.2147	1.52253	0.100427	2.24041e-87
Ank2	88.4899	12.1194	0.102677	0
Tbc1d5	23.7049	2.25335	0.104239	1.10414e-135
Exoc6b	17.4525	1.52253	0.105884	6.13788e-107
Xpo6	14.3522	1.09622	0.106172	2.29494e-74
Ppp1r12a	42.8498	4.14129	0.106248	4.32044e-244
Gbf1	28.4847	2.80146	0.106253	8.83373e-153
Fnbp4	11.2776	0.974421	0.10673	6.63555e-52
Ttc14	31.3009	2.31425	0.10756	6.63854e-143
Ccnt2	51.6987	4.08039	0.107886	3.18499e-240
Rbm6	31.9726	2.98417	0.10847	2.87418e-180
Naa16	10.9676	0.791717	0.108735	7.518e-48
Stam2	62.0592	5.11571	0.110601	4.99253e-282
Atad2b	19.4419	1.58343	0.11118	4.7281e-96
Synj2	12.7632	1.09622	0.112034	8.01553e-52
Tia1	21.7414	1.58343	0.113014	2.29174e-95
Ehbp1	67.5236	7.61267	0.113182	0
Ppm1e	27.4512	3.83678	0.114156	7.18054e-179
Atl3	10.735	0.91352	0.115011	4.30043e-47
Rapgef6	29.8799	2.49695	0.11532	4.1946e-148
Gpatch2	12.6986	1.21803	0.115591	2.81892e-61
Ppargc1b	46.286	4.7503	0.116502	1.85731e-223
Ank3	66.5289	8.52619	0.116626	0
Baiap2l1	17.1296	2.13155	0.116892	6.86715e-89
Rbm20	97.0288	20.7065	0.11735	0
Fchsd2	20.7983	1.94884	0.121737	5.75879e-96
Exoc4	38.0054	4.3849	0.122166	5.32292e-220
Ptprg	56.7627	10.1096	0.125015	0
Rabgap1l	45.1621	6.51644	0.125171	3.18693e-266
Eps15l1	29.0531	2.07065	0.126678	2.33763e-102
Pcdh7	98.7211	29.1717	0.126933	0
Limch1	33.8458	3.34957	0.127146	2.32725e-133
Nipbl	33.0836	3.16687	0.12809	1.99787e-157
Heatr5b	11.368	1.03532	0.131545	2.08626e-38
Ralgapa1	36.7911	3.77588	0.131559	1.15712e-194
Diaph2	31.5851	4.01949	0.132983	2.27385e-185
Psma3	15.1272	1.82704	0.133858	4.72575e-68
Prdm5	12.0398	1.33983	0.134441	2.56557e-56
Ppfia1	17.2846	2.19245	0.136007	2.07339e-90
Dlg1	20.2041	2.37515	0.136712	4.82278e-103
Fam193a	19.5711	2.13155	0.136817	2.49443e-108
Cwc22	19.3903	1.64434	0.137149	3.98653e-54
Rbms1	54.7991	7.55177	0.137399	1.03901e-306
Nhlrc2	13.59	1.40073	0.137874	3.49256e-67
Mapt	15.2306	1.58343	0.138921	1.94708e-57
Nktr	24.1958	3.10597	0.139041	8.22132e-140
Mitf	49.3089	6.15104	0.139599	1.60424e-227
Brpf3	29.1306	1.76614	0.140552	5.80257e-86
Atxn1	45.2784	5.29842	0.140952	9.70759e-232
Cdk12	20.695	2.43605	0.141067	5.50437e-103
Zmym4	17.9563	2.43605	0.142864	9.90804e-89
Ago3	13.0732	1.58343	0.143294	6.67759e-57
Dennd4c	14.9335	2.13155	0.144772	4.6718e-63
Tbc1d4	41.1704	4.324	0.146287	5.6841e-154
Swt1	13.3962	1.52253	0.14661	1.05156e-61
Camk2d	86.6426	18.6358	0.146763	0
Rabgap1	19.8295	2.37515	0.147325	9.66719e-95
Lima1	13.6416	1.09622	0.149271	9.73022e-49
Itch	23.8212	2.74056	0.149354	2.23586e-107
Rnf111	12.7761	1.76614	0.150224	5.80574e-69
Rhobtb1	23.0203	2.31425	0.15055	7.08107e-89
Cwf19l2	12.6857	1.52253	0.152131	3.77947e-62
Herc4	17.9434	2.67966	0.152303	7.93051e-97
Smg1	31.0037	4.14129	0.153458	6.90862e-152
Tdrd3	11.4585	1.46163	0.154486	1.12765e-51
Lama2	70.2106	10.2923	0.154871	0
Atxn2	29.5957	3.47138	0.155366	2.75262e-132
Rmdn1	63.7902	8.8916	0.157983	3.02294e-273
Pi4ka	16.3545	2.31425	0.158032	7.96649e-72
Fam172a	16.3545	2.55786	0.158098	6.59321e-93
Itpr1	22.4648	2.80146	0.158305	5.23444e-107
Kidins220	19.7391	2.49695	0.160666	6.40772e-92
Cdkl3	11.1743	1.27893	0.160842	9.04162e-41
Peak1	18.4085	2.61876	0.16103	6.27051e-109
Ppp1r12b	67.3169	10.2314	0.161089	0
Rasal2	32.9673	4.6894	0.161093	8.66914e-163
Ankrd28	12.1302	1.64434	0.161846	2.88797e-66
Yes1	25.1905	3.34957	0.161948	3.53161e-110
Rrnad1	11.2776	1.21803	0.163749	9.73515e-41
Tox3	13.7837	2.07065	0.164767	5.53518e-70
Ascc3	12.2206	1.94884	0.164824	6.54145e-82
Akap13	48.7534	8.22168	0.165759	1.48295e-246
Pde1c	51.4016	7.67357	0.165839	9.57545e-225
Heatr5a	13.3574	1.58343	0.167539	8.16457e-55
Erc1	35.7835	4.81121	0.168092	1.27031e-145
Zmynd8	26.1077	2.98417	0.168269	2.1541e-94
Arid1b	20.8113	2.86236	0.168686	5.63237e-92
Rbms3	19.5711	3.47138	0.16879	2.83405e-114
Rcor1	13.4866	1.88794	0.169347	8.79542e-62
Srek1	15.7602	2.25335	0.169915	3.31293e-76
Rc3h1	19.7261	2.74056	0.170487	6.21638e-92
Abcc5	14.378	1.88794	0.170533	9.42295e-57
Metap1d	26.2757	2.67966	0.170812	7.76087e-97
Usp33	15.7473	1.94884	0.170987	2.98512e-68
Srgap2	10.4638	2.00974	0.172024	2.93681e-68
Naa40	19.3257	2.19245	0.172862	1.62736e-71
Fnbp1	18.6668	2.07065	0.1732	1.11588e-72
Mcu	11.3293	1.33983	0.175017	3.01283e-53
Ncbp3	10.3217	1.52253	0.175121	3.70618e-40
Rbm26	29.7507	4.3849	0.17617	2.08494e-135
Cdk7	15.3469	2.19245	0.176468	6.45156e-67
Abcc1	10.3346	0.974421	0.177236	3.23142e-35
R3hdm1	28.2263	4.26309	0.177932	7.60161e-141
Mical3	41.8163	7.42996	0.178935	2.65259e-204
Ranbp10	12.3498	1.58343	0.179556	4.84483e-49
Scaper	19.1706	2.49695	0.179768	2.58631e-86
Lrch3	13.6416	1.82704	0.182154	2.78962e-70
Ints6	10.1796	1.76614	0.182257	6.1046e-49
Tnrc6c	29.1564	3.89769	0.182935	2.87662e-119
Cstf3	16.8454	3.04507	0.183372	7.66568e-85
Numb	17.6205	2.25335	0.183728	3.13863e-75
Mtif2	23.1753	3.22777	0.186238	8.17137e-78
Pnisr	31.5592	4.3849	0.186928	1.91724e-127
Epb41	24.5705	3.22777	0.187275	3.95362e-98
Stox2	12.4919	1.94884	0.18758	1.66675e-59
Clk1	28.1101	3.95859	0.188054	1.04967e-124
Fto	23.4078	3.89769	0.188938	1.77978e-96
Otud7b	14.7139	2.61876	0.189616	1.18883e-73
Gapvd1	15.6311	2.67966	0.189885	9.74264e-73
Atrn	14.2101	1.70524	0.190433	2.99733e-59
Ttc17	16.6645	2.13155	0.19052	1.45397e-62
Ppp4r1	12.2723	1.64434	0.191197	3.36371e-50
Clk4	15.3081	2.31425	0.191506	9.28379e-61
Nrip1	14.7655	2.13155	0.191667	1.03909e-54
Med15	11.5747	1.64434	0.192452	1.57623e-47
Snrnp48	13.2283	2.00974	0.193624	4.14318e-61
Tra2a	21.5993	4.14129	0.193761	2.4993e-114
Tet2	20.1654	2.37515	0.193928	9.34231e-86
Dctn4	20.372	3.22777	0.19469	2.83032e-75
Atf2	13.3058	2.19245	0.194956	6.21116e-61
Msi2	60.7544	11.3886	0.19631	4.80192e-287
Dock7	12.6728	2.37515	0.196818	6.5928e-64
Rsf1	14.7655	2.19245	0.197753	1.71713e-69
Ogt	42.0488	7.00365	0.19816	3.82826e-190
Trmt1l	14.5847	2.13155	0.20121	1.70308e-49
Ehmt1	21.5864	3.59318	0.201478	4.5689e-92
Chd2	24.1571	4.26309	0.20168	6.0531e-111
Sltm	38.238	6.27284	0.203487	1.4297e-170
Cnot4	21.0955	3.65408	0.203748	1.78257e-99
Fndc3b	18.0468	4.26309	0.204374	1.01019e-103
Mnat1	15.3598	2.86236	0.20479	5.55241e-71
Eif4g3	15.9411	3.53228	0.205111	8.18701e-79
Alpk3	26.1336	4.7503	0.205314	1.97603e-125
Ptpn12	12.5565	2.92326	0.205514	2.83347e-71
Jarid2	31.1717	4.93301	0.206196	3.79344e-115
Ablim1	64.7462	14.0682	0.206497	8.79888e-297
Nsd1	37.3208	6.88185	0.207177	5.59818e-169
Gon4l	25.8881	4.14129	0.207463	9.24685e-92
Ash1l	33.6261	6.88185	0.209633	2.17098e-156
Ptbp2	15.3469	3.04507	0.209882	6.4972e-92
Arhgap21	29.376	5.42022	0.211781	3.71276e-122
Aff1	15.7215	2.13155	0.213332	6.82444e-61
Neo1	36.972	6.15104	0.21444	1.58337e-144
Chd7	11.4585	1.82704	0.216197	5.0224e-53
Wdfy3	14.5588	2.80146	0.216499	9.30282e-68
Phc3	11.0063	1.88794	0.217769	1.02929e-45
Mbnl2	42.2297	9.37881	0.217832	4.58268e-194
Cdk13	12.9441	2.74056	0.218028	4.00746e-66
Thoc1	17.0391	2.55786	0.219984	5.27601e-67
Kmt2c	19.4807	3.89769	0.220706	7.16825e-88
Xiap	16.0444	3.28867	0.220718	1.19632e-73
Shoc2	14.5459	2.86236	0.221879	1.22714e-63
Pnn	27.3221	4.4458	0.223204	2.01142e-87
Enah	35.6543	10.7795	0.223634	1.34099e-195
Stat5b	16.3157	2.55786	0.223761	2.65614e-61
Xpo7	17.6592	3.04507	0.224499	8.01049e-63
Atp6v0a1	24.3379	4.20219	0.225521	4.57269e-91
Rbm5	27.8905	4.7503	0.226026	2.53986e-114
Txlng	10.2312	1.58343	0.226879	4.6621e-39
Scaf8	17.065	3.10597	0.227081	1.45661e-73
Sfswap	12.4144	2.07065	0.227381	2.13594e-51
Pum1	25.7977	4.99391	0.227601	8.41152e-111
Setd2	12.0785	2.55786	0.228248	1.81809e-58
Trip11	18.3568	3.34957	0.22826	5.58661e-69
Rbmx	16.4707	2.61876	0.228308	1.13001e-47
Lpp	54.9671	14.9208	0.230358	2.85122e-279
Rptor	17.4913	3.41048	0.230424	5.22118e-72
Arid4b	20.0362	3.71498	0.230516	2.18637e-81
Stk38	14.9981	2.80146	0.232408	3.83483e-61
Raph1	31.8434	7.42996	0.233853	7.18728e-141
Mapk14	11.691	2.31425	0.234784	5.58681e-46
Tfcp2	10.425	1.40073	0.236035	6.88315e-32
Phldb2	39.1293	9.257	0.236764	9.29495e-180
Rars2	12.6728	2.37515	0.23858	2.5109e-44
Ankrd17	31.9468	7.67357	0.239033	5.80139e-143
Rbpms	72.7942	19.6102	0.23946	0
Dhx30	22.6973	4.3849	0.242321	1.3586e-78
Psme4	35.1763	6.94275	0.242448	3.57404e-136
Mecp2	16.8712	3.41048	0.242875	2.44759e-68
Igf1r	25.0872	8.64799	0.243071	1.08047e-140
Dach1	11.1743	1.46163	0.243695	2.7126e-41
Arhgap18	10.2571	2.92326	0.246399	2.41297e-55
Cdc42bpa	11.2647	2.61876	0.247117	3.25536e-55
Arglu1	25.0872	5.29842	0.248827	5.41743e-99
Nfkb1	15.2564	2.92326	0.249032	8.86523e-61
Ncor1	32.2439	6.45554	0.249273	4.67356e-138
Kdm6a	14.6493	3.22777	0.249543	6.48249e-61
Utrn	31.5076	7.91717	0.250218	2.59231e-148
Rbm39	76.773	20.4019	0.250362	0
Usp28	27.2187	6.15104	0.25054	2.51642e-103
Strn3	38.1475	10.2923	0.251028	4.76787e-174
Rabep1	17.0779	3.71498	0.251233	6.02074e-76
Adk	50.8074	12.4239	0.251347	4.18771e-205
Ppp2r5e	15.489	3.47138	0.25162	3.83488e-65
Stag1	21.8835	5.23752	0.25162	2.36031e-97
Zeb2	18.0855	4.324	0.252196	2.99637e-86
Uhrf2	11.058	2.13155	0.252222	4.58249e-51
Clasp2	17.853	3.28867	0.252239	1.38816e-65
Nemf	11.0709	2.43605	0.252313	1.07648e-42
Prpf4b	10.1925	3.34957	0.252717	5.60863e-56
Faf1	26.6503	5.96833	0.253399	9.37123e-111
Med13	17.9176	3.95859	0.254477	4.17049e-77
Tnrc6b	33.962	6.63825	0.254574	1.01465e-125
Ino80d	13.9904	2.61876	0.255524	3.59515e-57
Dnm2	18.9123	3.28867	0.256731	3.24734e-68
Smg7	10.0504	2.43605	0.258073	6.05807e-49
Osbpl9	18.0468	4.08039	0.258411	1.48457e-73
Phf14	15.644	3.65408	0.258968	1.5073e-67
Mpp5	10.5671	2.49695	0.25994	2.83688e-50
Osbpl3	18.0597	3.59318	0.260263	1.90992e-62
Rbm25	33.2903	8.46529	0.263566	2.3957e-158
Zmym2	15.3727	3.71498	0.265372	7.61088e-59
Akap8l	20.1783	4.08039	0.265974	3.80187e-65
Tacc2	36.7911	7.61267	0.266652	9.69809e-112
Apc	16.2253	3.95859	0.269083	5.17535e-71
Rcan2	53.5202	13.6419	0.269138	3.25919e-214
Ppp3ca	25.281	6.45554	0.269248	4.85442e-112
Zeb1	19.2869	5.66382	0.270026	6.72564e-101
Safb2	10.3217	2.43605	0.270362	3.70637e-41
Upf3b	10.7609	2.37515	0.272252	1.84715e-37
Gigyf2	14.5847	2.80146	0.272462	5.55676e-67
Bicc1	10.4121	2.67966	0.272547	3.62648e-53
Cbl	10.0891	2.19245	0.273259	1.33553e-44
Gatad2b	20.4366	4.6894	0.274697	2.87512e-80
Pds5a	16.9358	4.26309	0.27483	4.10931e-72
Thoc2	22.1031	5.35932	0.274834	1.90975e-92
Micu2	10.6575	2.55786	0.277112	1.23409e-40
Rbm10	11.4197	2.43605	0.278821	1.47648e-40
Ppargc1a	41.9584	11.754	0.279023	5.11416e-154
Rsbn1l	18.5377	4.26309	0.27911	1.98758e-65
Aff4	22.426	5.35932	0.280681	1.63239e-87
Sbno1	21.1988	4.81121	0.282357	4.87086e-76
Rps6ka3	18.3826	5.42022	0.282381	5.10704e-86
Aldh9a1	13.7321	1.82704	0.283504	1.33812e-33
Camk2g	13.3445	3.59318	0.283696	1.84769e-54
Mkln1	24.803	5.54202	0.28467	2.50958e-97
Dcaf5	10.3217	2.31425	0.286661	1.90705e-43
Senp6	19.274	5.42022	0.287187	1.14346e-79
Clasp1	62.1754	18.1486	0.289455	8.39354e-229
Chd8	11.6135	2.80146	0.289655	8.64305e-42
Rufy1	12.0269	2.43605	0.290134	3.60723e-36
Tom1	17.6205	3.59318	0.290683	3.99498e-58
Hook3	10.748	2.86236	0.291076	1.00194e-45
Trio	12.9053	3.95859	0.29251	1.5634e-66
Actn4	17.9434	6.33374	0.293127	9.37946e-93
Fryl	12.9053	3.28867	0.294575	1.65357e-51
Srsf11	24.0796	6.76005	0.295377	3.57385e-99
Zbtb38	15.0885	4.14129	0.295793	7.11871e-55
Sil1	11.7298	2.49695	0.295855	6.3906e-35
Pde4dip	79.5892	23.8124	0.295956	0
Ppil2	14.7268	2.98417	0.296957	4.5389e-43
Ccar1	24.6351	6.45554	0.297039	9.96114e-94
Timm23	13.8483	2.98417	0.298866	2.07108e-46
Pcyt2	17.9434	3.89769	0.299482	1.30744e-50
Nt5c2	14.2746	3.89769	0.299515	9.03272e-55
Crebbp	21.5347	6.21194	0.29954	4.42847e-90
Pde3a	51.4275	13.4592	0.299768	7.60117e-163
Sec24d	16.1607	4.01949	0.300152	5.87474e-58
Slc25a13	30.8487	6.82095	0.300725	5.66911e-90
Cpped1	11.9364	2.92326	0.300754	7.08507e-40
Npepps	19.9199	5.90743	0.300951	8.98176e-85
Arhgap35	24.0021	5.96833	0.301003	2.7271e-77
Ube3c	17.1425	4.14129	0.301322	2.61277e-70
Cdc73	11.3034	3.16687	0.302343	6.59754e-50
Srpk2	26.379	6.76005	0.303715	7.02132e-97
Pds5b	11.536	3.10597	0.304508	5.8031e-48
Rock2	31.5205	10.0487	0.305833	7.01677e-142
Ttc19	14.7268	3.28867	0.306154	2.54999e-48
Phip	18.5764	4.87211	0.306485	3.71023e-75
Vwa8	36.3131	9.1961	0.307194	1.72691e-108
Mycbp2	21.2892	5.66382	0.307693	7.35496e-82
Arhgef12	39.8398	10.4141	0.307917	1.92496e-142
Ppip5k2	35.3184	7.49086	0.308091	2.46245e-104
Lrrfip2	32.541	8.46529	0.308744	5.8146e-118
Secisbp2	10.6446	2.25335	0.308987	8.33606e-36
Eea1	10.1537	2.92326	0.309146	5.70814e-45
Ubap2l	16.7291	4.5067	0.309543	1.12393e-63
Ckap5	11.8331	3.77588	0.309717	6.39291e-50
Rbm24	51.1433	12.4239	0.310446	3.35174e-141
Parva	12.5565	3.95859	0.311468	4.25043e-59
Usp47	21.8189	7.30816	0.311495	7.83673e-97
Dusp11	11.4972	2.74056	0.311527	9.07791e-39
Vcl	30.2932	9.257	0.311705	2.74384e-110
Ddx17	33.5745	8.52619	0.311873	2.70299e-126
Homer1	15.4114	4.20219	0.31261	2.6748e-54
Cpsf7	14.9981	2.98417	0.31301	8.83587e-53
Akap9	18.2664	4.5067	0.313411	2.14541e-67
Dsg2	19.6615	4.01949	0.315136	5.14142e-51
Mbnl1	31.1588	8.64799	0.315592	7.91511e-124
Gbe1	14.0292	4.5067	0.318839	3.33513e-58
Ppp6r3	19.6874	5.11571	0.31888	2.80588e-74
Bclaf1	21.2763	5.96833	0.320999	1.65005e-76
Srrm1	24.9193	6.63825	0.322591	4.90446e-86
Ggnbp2	19.5582	5.11571	0.323536	8.93755e-71
Mad1l1	16.7291	4.6894	0.325547	5.93178e-54
Arfgef1	16.2899	3.65408	0.326173	4.50961e-58
Ubr3	21.638	6.51644	0.326739	5.21405e-83
Zfr	35.5251	11.2058	0.329582	5.78725e-136
Arih2	13.0216	2.92326	0.330045	1.1365e-47
Brd4	14.9851	4.14129	0.331075	2.83816e-64
Nckap1	12.3111	4.324	0.331947	2.22142e-61
Copg2	13.4479	3.89769	0.332186	3.20609e-45
Mark2	15.1918	3.89769	0.333055	3.22004e-50
Acin1	16.0186	4.6285	0.336692	3.86132e-55
Herc1	22.4131	6.63825	0.336788	2.21182e-85
Stk39	49.5026	15.7125	0.336895	2.1556e-149
Arhgap29	11.5877	3.04507	0.338079	5.34456e-46
Ccnt1	11.4197	3.10597	0.338188	2.52765e-39
Qrsl1	10.7867	2.55786	0.339242	1.36019e-32
Mettl15	10.4508	2.55786	0.340821	2.08851e-36
Pdlim5	68.7508	30.5116	0.341	1.15424e-262
U2surp	20.1266	5.17661	0.341738	2.56039e-60
Cpsf6	14.2617	4.5676	0.341841	3.4835e-54
Stag2	11.3034	4.08039	0.342258	6.82073e-45
Frmd4a	15.7344	3.95859	0.34333	7.67845e-57
Cnot1	17.2071	5.48112	0.343507	4.12939e-66
Agl	31.0942	8.76979	0.344035	4.49036e-90
Med1	11.8848	3.59318	0.347164	3.80515e-39
Bptf	14.1325	4.14129	0.348188	1.39358e-50
Arhgap5	23.9246	6.88185	0.348309	2.49337e-85
Wdr33	24.3638	7.12546	0.34832	7.70584e-82
Gpbp1l1	10.4896	2.74056	0.349279	5.3822e-34
Tanc1	10.1666	3.04507	0.349333	5.31493e-45
Rif1	14.6493	4.08039	0.351809	2.8007e-50
Tln2	26.6891	9.257	0.352679	6.49884e-97
Oxr1	10.2442	3.53228	0.353804	4.02757e-42
Spag5	16.6258	3.53228	0.35586	2.21071e-47
Zzef1	17.1037	4.99391	0.357598	6.6293e-55
Khdrbs3	13.1766	3.83678	0.36385	1.955e-41
Drg1	15.3339	6.39464	0.364299	7.34248e-65
Atp2c1	20.9921	5.66382	0.365881	8.99715e-55
Wwp1	10.425	3.34957	0.366331	2.47859e-41
Nsmce2	11.846	3.95859	0.367054	2.69421e-46
Cwc27	13.2541	3.71498	0.368425	1.39851e-51
Faf2	11.691	2.98417	0.369715	1.54001e-35
Mat2a	39.4781	12.1803	0.37053	1.23789e-111
Lims1	35.8222	11.9367	0.371727	1.33909e-112
Kank2	12.0915	3.34957	0.374839	6.93838e-38
Thrap3	19.2223	5.72473	0.375859	1.07162e-60
Cast	11.058	3.34957	0.376557	1.16855e-41
Copb1	10.9805	3.89769	0.376882	4.06362e-39
Slc25a22	11.0063	1.88794	0.377061	2.22941e-25
Ube4b	14.4813	4.5676	0.378563	2.57741e-45
Brwd1	16.8583	5.11571	0.378693	2.40256e-57
Trip12	18.4343	7.49086	0.378942	2.16806e-76
Ankhd1	29.1048	9.50061	0.381289	8.41829e-89
Syne1	19.9974	6.33374	0.381706	3.4033e-57
Helz	12.5048	3.77588	0.382159	1.24127e-39
Mapre2	32.6444	10.6577	0.38479	3.65262e-80
Prrc2c	11.6652	4.3849	0.385666	5.03525e-53
Kdm3b	10.3733	3.04507	0.387145	2.88325e-33
Pip5k1a	10.2312	3.10597	0.388385	2.027e-38
Zyg11b	12.6986	3.65408	0.388443	1.29438e-35
Cnot2	10.5025	3.83678	0.390916	2.39812e-40
Ylpm1	10.8384	3.34957	0.391058	2.30712e-37
Bcl2l13	12.4144	3.53228	0.392346	9.48432e-39
Tjp1	15.9282	4.93301	0.392464	4.60137e-55
Ubr5	20.54	7.42996	0.392702	1.97523e-67
Klc1	24.5059	7.24726	0.393136	1.55703e-65
Fhl2	91.6161	52.8015	0.397283	7.81206e-257
Map4k4	18.9381	5.84653	0.399407	1.28487e-61
Atf7ip	20.7983	6.33374	0.400688	2.65629e-60
Wac	18.3568	5.84653	0.401195	9.71849e-68
Ythdf3	18.9381	6.63825	0.402518	3.26671e-71
Cog4	10.0762	3.10597	0.403277	8.13477e-32
Snx6	10.2312	2.92326	0.404217	3.02658e-33
Ppp2r5c	19.3386	6.15104	0.40441	3.47335e-54
Rbfox2	26.9733	10.475	0.407281	7.09904e-97
Son	62.6276	25.6395	0.407775	5.60054e-175
Abcd3	25.5135	6.82095	0.409646	4.78359e-61
Tor1aip1	15.9928	4.6285	0.411117	3.70023e-47
Gys1	13.7192	5.23752	0.411355	7.31754e-43
Lmo7	77.9227	32.8258	0.412066	2.83627e-204
Dpf2	10.6446	3.10597	0.412671	2.48804e-27
Rprd2	10.0504	3.34957	0.414578	1.18494e-33
R3hdm2	18.5893	5.35932	0.417306	4.55733e-52
Kif13a	27.1541	9.37881	0.419518	1.91114e-73
Wnk1	43.9349	18.0877	0.420875	9.14127e-133
Snd1	12.1561	6.02923	0.423146	3.20625e-49
Nufip2	11.7814	4.3849	0.42345	4.16547e-47
Ubr2	12.8536	4.324	0.424427	1.66089e-33
Hnrnpr	22.4002	7.91717	0.425846	3.58785e-64
Arhgef7	17.9434	6.76005	0.426795	1.00561e-55
Srsf5	37.1011	12.9111	0.427367	1.85213e-91
Ap2b1	10.6575	3.89769	0.428803	8.63444e-38
Fus	40.8474	16.8697	0.430016	3.85303e-111
Pak2	10.2312	4.5676	0.430449	7.66621e-36
Sacm1l	12.4015	4.6285	0.430533	2.06504e-37
Phldb1	13.4866	4.26309	0.432488	5.62147e-35
Larp4	14.3134	5.90743	0.43273	5.59669e-43
Fars2	20.8113	6.94275	0.435481	2.52748e-57
Esrra	23.0849	8.09988	0.43682	6.96811e-56
Add1	13.4995	5.23752	0.438341	3.2783e-43
Tra2b	27.8905	10.7795	0.439029	6.06586e-77
Kpna3	10.9547	4.324	0.439918	4.06676e-35
Rb1cc1	18.796	6.27284	0.44099	1.35628e-50
Tnpo1	12.9311	5.35932	0.441999	2.96633e-44
Prpf40a	11.0322	4.99391	0.442248	1.23311e-42
Luc7l	23.8729	7.42996	0.443189	3.68722e-65
Cdh2	80.9715	42.6918	0.443474	1.59681e-232
Zranb1	10.2571	3.65408	0.44375	5.67824e-36
Ddx5	74.2669	30.8161	0.445239	2.86584e-167
Med14	10.1021	3.65408	0.446142	1.50559e-34
Ubap2	10.6575	4.14129	0.446706	3.27432e-32
Adgrl2	11.9881	4.6285	0.446999	2.34407e-43
Tnpo3	10.0762	4.5067	0.44742	1.80289e-34
Pim1	10.8513	2.55786	0.449275	1.18405e-23
Akap8	13.4866	4.14129	0.450486	1.92985e-37
Sptbn1	73.8406	37.3934	0.457463	1.77214e-194
Mga	12.1044	4.93301	0.464149	4.59626e-38
Ddi2	10.2183	4.20219	0.465285	5.29516e-34
Ddx6	10.5154	4.6285	0.470779	1.39696e-33
Riok3	11.7427	4.4458	0.473511	3.0744e-34
Taok1	22.1418	9.0743	0.474054	1.36099e-65
Fxr1	27.9034	10.2314	0.474563	2.37679e-66
Capza1	12.6857	5.48112	0.477813	6.23604e-43
Ccdc58	18.3439	7.36906	0.479069	7.18342e-49
Dync1li1	12.2206	4.7503	0.479962	1.51728e-31
Ddx50	11.4714	5.11571	0.483058	3.44748e-38
Pkp4	22.8782	9.37881	0.491772	1.57552e-61
Srsf10	16.3286	6.51644	0.494079	5.71137e-39
Bag3	19.0027	6.88185	0.495369	3.85165e-41
Sptan1	17.8013	9.0134	0.495544	3.79278e-53
Psmd1	14.0163	5.78563	0.496005	2.29579e-36

## Sheet: RM-CM4
Supplemental Table 10D. Statistics of downregulated RBP in cluster RMCM4
Gene	% Expressing cell in non-proliferating CM clusters	% Expressing cell in RMCM4	Fold-change	pValue
Des	19.2998	20.8541	0.42615	2.98854e-122
Enah	35.6543	29.1459	0.481534	4.25816e-123
Cwc22	19.3903	6.702	0.484755	5.50448e-42
Pacsin3	12.789	4.67581	0.32057	3.39721e-76
Limch1	33.8458	8.57232	0.240584	2.82755e-187
Tmem259	10.7996	4.48878	0.338672	2.0326e-73
Col4a2	12.7374	11.5648	0.460195	5.65176e-97
Ndrg4	28.1617	10.0686	0.342974	2.24501e-149
Ndrg2	28.2005	15.0561	0.427026	1.88454e-131
Phldb1	13.4866	5.86035	0.445593	2.43556e-52
Pkm	26.1465	21.4464	0.499814	4.52002e-107
Mapt	15.2306	6.57731	0.432665	2.02818e-48
Prkar1a	15.2177	12.8429	0.443069	1.06394e-98
Pfkp	11.3293	8.50998	0.442701	1.25605e-83
Slc12a7	14.7397	7.04489	0.399551	6.42961e-83
Ddx17	33.5745	16.7082	0.438918	7.42564e-136
Adcy6	14.3909	7.4813	0.470261	6.11887e-68
Abcc1	10.3346	2.83666	0.334007	4.66552e-45
Pygm	20.8242	10.5673	0.434957	1.80137e-93

## Sheet: RP-CM1
Supplemental Table 10E. Statistics of downregulated RBP in cluster RPCM1
Gene	% Expressing cell in non-proliferating CM clusters	% Expressing cell in RPCM1	Fold-change	pValue
ENOX1	75.4088	57.8862	0.453494	1.49975e-232
CRYBG3	90.0663	79.0641	0.458742	0
FNDC1	14.2517	14.764	0.461637	4.29019e-13
RBM24	90.5477	81.2424	0.478777	0
PPARGC1A	92.0537	81.8879	0.48646	3.15599e-305
MYL3	8.88475	7.22065	0.493802	0.000727928

## Sheet: RP-CM2
Supplemental Table 10F. Statistics of downregulated RBP in cluster RPCM2
Gene	% Expressing cell in non-proliferating CM clusters	% Expressing cell in RPCM2	Fold-change	pValue
ACTA1	61.5909	7.71001	0.0863981	1.28462e-147
FLNC	32.9678	7.71001	0.143301	7.0238e-50
TWF2	18.7975	3.10702	0.14404	3.10639e-26
MYH14	26.981	4.83314	0.14685	2.29429e-39
SORBS1	99.0918	70.1956	0.160079	0
ABCD1	53.9284	15.5351	0.185134	1.83136e-102
YBX3	40.4675	10.4718	0.201461	1.59574e-57
FHOD1	28.2475	8.51554	0.206695	1.37088e-35
RGS8	11.1769	3.10702	0.219196	1.34301e-10
ACADVL	15.1111	4.14269	0.225806	3.44008e-18
TINAGL1	33.0131	9.32106	0.235326	1.96828e-40
TUBA8	15.1913	3.91254	0.24397	2.23072e-16
PDLIM1	54.6726	17.3763	0.246039	1.23623e-81
RBFOX1	89.393	46.8354	0.255442	3.75781e-248
CALCOCO1	15.5786	4.83314	0.257061	4.38463e-16
CDK18	11.4071	3.56732	0.258752	1.72483e-11
PHLDB2	88.5754	44.649	0.259371	6.65602e-221
HADHB	58.8115	26.122	0.261207	1.50678e-86
SETD7	29.9581	9.78136	0.261288	4.12906e-33
TOB2	32.0619	11.2773	0.263619	8.22625e-39
ECH1	11.1606	3.56732	0.277	9.36449e-11
NCEH1	85.7169	50.9781	0.278516	1.44644e-206
ERN1	27.2043	8.74568	0.287659	4.38691e-27
MLPH	24.7447	8.40046	0.288997	4.74608e-21
ACOT11	54.5494	25.6617	0.291107	1.19546e-75
ACO1	44.2354	17.4914	0.295252	1.59267e-51
TXNIP	66.9973	34.7526	0.297047	1.50652e-102
IKBKG	10.2849	3.45224	0.297906	1.92795e-09
SQSTM1	20.7408	8.63061	0.305843	8.2672e-17
AKT1S1	10.2349	3.68239	0.311096	5.43287e-09
PPARGC1A	92.0537	69.3901	0.317292	9.99131e-219
TOB1	22.1747	8.74568	0.323393	5.6846e-20
PDLIM7	30.7292	13.1185	0.324663	4.32099e-29
MYL6	45.5285	20.2532	0.327135	6.2289e-44
MICALL1	11.6607	5.63867	0.327175	4.02704e-10
FYCO1	30.0535	12.5432	0.331309	1.49116e-26
NDRG2	26.9415	11.3924	0.333615	2.89073e-23
CAMK2D	99.1941	92.5201	0.334846	0
CTSA	15.4157	6.44419	0.337017	1.17858e-13
WNK2	63.3876	33.0265	0.344717	9.51505e-74
CRYBG3	90.0663	73.9931	0.351086	3.09335e-183
RETSAT	10.0768	4.37284	0.353641	2.27994e-07
TACC2	48.7417	22.2094	0.356265	2.43607e-49
ADCY6	74.6459	42.5777	0.359791	6.35559e-101
CPNE3	87.4671	60.069	0.370831	1.23461e-167
SRF	10.064	4.60299	0.372173	2.90449e-07
COQ8A	48.9696	23.8205	0.375895	5.69993e-44
PTDSS1	59.2278	33.7169	0.381876	2.35901e-54
IFRD1	35.3704	16.8009	0.385077	9.45996e-26
WIPI1	29.8709	13.5788	0.389728	8.81335e-21
SDC4	13.5539	6.44419	0.391925	6.75366e-08
MCRIP2	13.4341	6.44419	0.394895	1.1273e-08
FXR2	24.9715	11.8527	0.396369	1.80301e-15
EEF1A2	17.6358	9.20598	0.396842	6.76838e-11
SRPK3	20.5524	10.4718	0.403527	3.4609e-13
LENG8	28.5312	13.5788	0.404057	1.23289e-20
TPP1	12.8631	7.13464	0.405255	3.37251e-07
MAPT	11.799	5.63867	0.413195	5.6231e-06
CAST	81.8816	60.069	0.413824	6.10402e-119
ADARB1	23.7423	12.313	0.41794	1.18024e-15
SLMAP	93.2608	79.1715	0.418632	8.02225e-190
CTSC	73.2725	50.8631	0.418929	2.80669e-69
MCCC2	36.0274	18.9873	0.425259	6.13748e-21
GOT1	36.8682	20.5984	0.425377	2.08657e-24
CCDC93	54.6622	32.5662	0.426269	4.15358e-44
DHRS7	10.043	5.52359	0.43119	1.01614e-06
HADHA	48.2742	29.1139	0.434235	1.38377e-35
ESRRA	15.403	8.05524	0.436243	5.77139e-09
ELL2	21.3827	13.3487	0.438328	2.67479e-12
BZW2	52.7224	31.6456	0.43857	4.00247e-37
LAP3	12.905	6.67434	0.441404	2.36663e-07
TSEN2	29.3046	16.4557	0.441537	5.24424e-12
UQCRC1	24.311	14.4994	0.442056	7.29717e-14
FHL2	94.1842	87.1116	0.451106	1.1058e-152
SAMD4A	92.1677	79.0564	0.451206	2.98003e-142
PLS3	20.4361	11.8527	0.456209	1.94843e-07
CPEB4	81.099	61.2198	0.456288	2.71255e-112
COMT	34.4459	21.1738	0.457656	3.13992e-19
TMEM182	81.9363	62.4856	0.462585	7.71733e-103
PPIP5K2	86.7019	74.9137	0.464701	4.31982e-99
CASQ2	77.3625	56.7319	0.465497	6.11927e-85
PGM1	22.791	14.3843	0.466067	1.03101e-11
MDH2	16.5403	10.3567	0.468128	1.43776e-07
CLUH	24.5133	14.4994	0.471347	6.24151e-12
RHOBTB1	47.9277	33.832	0.472219	2.21524e-24
AGL	75.532	56.1565	0.474082	7.26622e-85
PPARGC1B	41.0652	25.3165	0.477206	1.40019e-21
GORASP2	23.5562	14.7296	0.482124	5.11416e-11
GOT2	19.7046	12.0829	0.483166	1.58582e-09
PDE3A	99.1173	95.7422	0.485413	1.00327e-229
HSD17B4	33.276	19.5627	0.490306	1.0175e-18
SDHC	45.1797	30.725	0.491863	7.01787e-26
PDLIM3	13.5981	8.51554	0.491979	0.000852615
B2M	15.439	11.0472	0.493677	9.13405e-06
OGDH	70.1012	52.4741	0.495568	3.72952e-64
PPP3CA	26.9078	18.6421	0.496137	2.22255e-13
TGM2	25.5669	17.8366	0.498036	7.54413e-09
GLB1	27.8649	17.4914	0.499347	1.14938e-09

## Sheet: RP-CM6
Supplemental Table 10G. Statistics of downregulated RBP in cluster RPCM6
Gene	% Expressing cell in non-proliferating CM clusters	% Expressing cell in RPCM6	Fold-change	pValue
ACTA1	61.5909	4.15565	0.0451453	0
RGS8	11.1769	0.910426	0.091088	3.65445e-278
PDLIM1	54.6726	7.54038	0.108768	0
YBX3	40.4675	6.16006	0.134281	0
TUBA8	15.1913	2.07783	0.150626	0
MYH14	26.981	4.14831	0.16438	0
FHOD1	28.2475	4.83847	0.165182	0
FLNC	32.9678	6.74743	0.16644	0
TINAGL1	33.0131	6.71072	0.199484	0
SETD7	29.9581	6.4978	0.210064	0
PDLIM3	13.5981	3.46549	0.212513	1.07821e-228
MLPH	24.7447	5.01468	0.221576	0
IFRD1	35.3704	8.82526	0.231331	0
HADHB	58.8115	20.8811	0.247344	0
TENT5A	17.5486	4.25844	0.250111	0
PLS3	20.4361	5.64611	0.26453	0
COQ8A	48.9696	15.257	0.276267	0
ACO1	44.2354	13.7445	0.278594	0
ERN1	27.2043	7.15859	0.284907	0
CTSC	73.2725	32.8781	0.284959	0
ABCD1	53.9284	18.4141	0.287163	0
FYCO1	30.0535	8.68576	0.296225	0
PHLDB2	88.5754	45.0441	0.304238	0
B2M	15.439	5.71219	0.308124	1.19957e-258
DNMT1	33.9528	11.0426	0.312007	0
HADHA	48.2742	18.2746	0.314193	0
TSEN2	29.3046	9.75771	0.318336	0
CDK18	11.4071	3.12041	0.318688	1.41093e-186
MAPT	11.799	3.38473	0.320242	1.09318e-164
ECH1	11.1606	3.11307	0.336372	4.17111e-174
SORBS1	99.0918	90.0954	0.337377	0
ACADVL	15.1111	4.94126	0.349908	3.3391e-232
WIPI1	29.8709	10.3598	0.355799	0
ADCY6	74.6459	36.0866	0.356166	0
PPIP5K2	86.7019	58.884	0.363485	0
IKBKG	10.2849	3.24523	0.364702	7.24991e-142
PTDSS1	59.2278	27.6579	0.365747	0
TWF2	18.7975	6.16006	0.366608	2.37584e-242
DDX5	88.0184	52.8194	0.367567	0
DDX58	22.8213	8.19383	0.367764	0
SDC4	13.5539	4.49339	0.370049	7.80277e-181
CAMK2D	99.1941	91.2922	0.377628	0
MAP4	87.2497	53.4141	0.394501	0
BRD2	11.7421	4.32452	0.405401	2.71284e-156
AKT1S1	10.2349	3.63436	0.407628	4.84756e-126
SUN2	34.5215	16.1894	0.410931	0
USP13	77.6962	42.6652	0.421044	0
TOR1AIP1	47.3288	20.2937	0.42135	0
TXNIP	66.9973	37.4376	0.42172	0
AFF1	40.3919	18.5095	0.423418	0
SQSTM1	20.7408	7.86344	0.423457	9.78184e-257
PDLIM7	30.7292	13.1938	0.433927	0
IRF2BP2	13.3678	5.55066	0.434096	1.00164e-167
NCEH1	85.7169	59.3539	0.437076	0
SRPK3	20.5524	8.95007	0.442973	3.67931e-233
GLB1	27.8649	11.7915	0.444429	5.71746e-299
TOB2	32.0619	14.4126	0.444807	0
MYL6	45.5285	20.4038	0.44573	0
CEP85	49.2325	21.395	0.447216	0
PPARGC1A	92.0537	75.9985	0.455322	0
CALCOCO2	28.9394	12.9589	0.458202	0
RHEB	37.9219	18.5756	0.460336	0
MRPS6	17.2218	7.60646	0.464725	1.46983e-171
ADARB1	23.7423	10.7562	0.464868	1.77164e-270
FXR2	24.9715	10.2129	0.469352	1.14307e-261
TACC2	48.7417	23.2966	0.47371	0
RBFOX1	89.393	63.304	0.475545	0
PLEC	24.1668	10.793	0.478856	1.88827e-235
PRKAR1A	23.2992	10.279	0.48234	1.00665e-235
SRRM2	49.7942	26.2775	0.48436	0
WNK2	63.3876	35.3084	0.488083	0
ACADM	44.7831	22.7166	0.48889	0
ACOT11	54.5494	33.2746	0.490214	0
SAMD4A	92.1677	74.0822	0.490461	0
SLMAP	93.2608	75.8811	0.492165	0
LAP3	12.905	5.64611	0.493858	8.82538e-130
CRYBG3	90.0663	76.1307	0.49543	0
LAMC1	73.0736	49.0235	0.4999	0

## Sheet: RP-CM7
Supplemental Table 10H. Statistics of downregulated RBP in cluster RPCM7
Gene	% Expressing cell in non-proliferating CM clusters	% Expressing cell in RPCM7	Fold-change	pValue
SRPK3	20.5524	17.5392	0.490146	1.53886e-10
CDK18	11.4071	9.35424	0.491726	0.000999352
MLPH	24.7447	17.9112	0.492056	2.99321e-13
