# Supplementary material for: RNA-Binding Protein Signature in Proliferative Cardiomyocytes: A Cross-Species Meta-Analysis from Mouse, Pig, and Human Transcriptomic Profiling Data
Source: Biomolecules. 2025 Feb 19;15(2):310. doi: 10.3390/biom15020310 (PMC11853426; doi:10.3390/biom15020310)
Supplement: Supplementary file 1 [file biomolecules-15-00310-s001.zip › Supplemental Table S10 - RBP mitochrondia.xlsx]

## Sheet: Sheet1
Supplemental Table 10. List of mitochrondia RNA binding protein
ABCB7
ABCD1
ABCD3
ABCE1
ABCF2
ABHD10
ABHD12
ACACA
ACAD9
ACADM
ACADVL
ACAT1
ACAT2
ACBD3
ACLY
ACO1
ACOT11
ACOT7
ACOT8
ACOT9
ACOX1
ACSF2
ACSF3
ACSL3
ADAP2
ADCK2
ADCY10
ADH5
ADPRS
ADSL
ADSS2
AFG3L2
AGO2
AGPS
AGTPBP1
AIFM1
AK2
AK4
AKAP1
ALDH18A1
ALDH1B1
ALDH1L2
ALDH2
ALDH5A1
ALDH6A1
ALDH7A1
ALDH9A1
ALDOC
ALKBH1
ALKBH3
ANK2
ANXA1
ANXA6
AP2M1
AP3B1
APEX1
ARG1
ARG2
ARGLU1
ARID4B
ARL2
ARL2BP
ARMC1
ARMCX3
ASS1
ATAD3A
ATF2
ATG4B
ATG4D
ATG9A
ATIC
ATP5F1A
ATP5F1B
ATP5F1C
ATP5F1E
ATP5MF
ATP5MG
ATP5PD
ATP5PF
ATP5PO
ATP6V1E1
ATPAF1
ATXN3
AURKAIP1
BAG5
BAX
BCAT1
BCAT2
BCL2L13
BCL2L2
BCLAF3
BID
BPHL
BRCA1
BRD8
BRI3BP
CALM1
CALM2
CALM3
CANX
CAPN1
CARS2
CASP14
CAT
CAVIN1
CCAR2
CCN6
CCNB1
CCT7
CDK1
CDK5RAP1
CDKN2A
CFL1
CHCHD1
CHCHD10
CHCHD2
CISD1
CISD2
CKB
CLIC4
CLPB
CLTC
CLU
CMC2
COA6
COASY
COL6A1
COMT
COQ8A
COX4I1
COX5A
COX5B
COX6B1
COX7B
CPNE3
CPOX
CPT2
CREB1
CRYAB
CS
CSDE1
CTPS2
CTSA
CTSB
CTU1
CWC15
CYB5R3
CYBA
CYC1
CYCS
CYP1A1
CYP2E1
CYRIB
DAP3
DARS2
DBI
DBT
DCAF5
DCAF8
DCAKD
DCPS
DCTPP1
DDAH1
DDX1
DDX21
DDX28
DECR1
DELE1
DHFR
DHX29
DHX30
DHX32
DHX36
DIABLO
DLD
DLST
DMAC2L
DMGDH
DNA2
DNAJA3
DNAJC11
DNM1L
DPYSL2
DRG2
DTYMK
DUS2
DUT
DYNLL1
EARS2
ECH1
ECHS1
ECI1
EEFSEC
EFHD1
EIF2S1
ELAC2
ELN
ENDOG
ENY2
ERAL1
ERN1
ETFBKMT
ETNPPL
EXD2
EXOG
FAHD1
FAHD2A
FARS2
FASN
FASTK
FASTKD1
FASTKD2
FASTKD3
FASTKD5
FDPS
FDX1
FEN1
FKBP10
FKBP4
FLAD1
FMC1
FNDC1
FOXK2
FOXRED1
FTH1
GADD45GIP1
GAPDH
GATB
GATC
GATD3A
GCDH
GCH1
GCSH
GFM2
GHITM
GIT1
GK2
GLS
GLUL
GM2A
GMPPB
GNG5
GOLPH3
GOT2
GPD2
GPN1
GPX1
GPX4
GRN
GRPEL1
GRSF1
GSK3B
GSR
GSTK1
GSTM2
GSTP1
GSTZ1
GTF3C4
GTPBP10
GTPBP3
GTPBP8
GUF1
HADH
HADHA
HADHB
HARS2
HAT1
HAX1
HCCS
HDDC2
HDHD3
HDHD5
HEATR1
HEBP2
HIBADH
HIBCH
HIGD1A
HINT2
HIP1R
HK1
HKDC1
HMGA1
HMGN5
HS1BP3
HSD17B10
HSD17B4
HSP90AA1
HSPA1A
HSPA1L
HSPA2
HSPA5
HSPA9
HSPD1
HTRA2
HUWE1
IARS2
IBA57
IDE
IDH1
IDH2
IDH3A
IDH3B
IDH3G
IDI1
IFIT3
ILF3
IMMT
IQCE
IQCN
IREB2
JARID2
KANK2
KAT8
KIF5B
KIFBP
KLC2
KYAT3
LACTB
LAP3
LARS2
LDHA
LDHAL6B
LDHB
LGALS3
LIG3
LRPPRC
LRRC59
LYPLA1
LYRM2
MALSU1
MAP1LC3B
MAP2K1
MAP2K2
MAPK1
MAPK14
MAPK3
MARS2
MAT2B
MCAT
MCCC1
MCCC2
MCU
MDH1
MDH2
ME2
METAP1D
METTL15
METTL17
METTL8
MGST1
MICOS13
MICU2
MICU3
MMAA
MMAB
MMACHC
MMADHC
MPG
MRM3
MRPL10
MRPL11
MRPL12
MRPL13
MRPL16
MRPL17
MRPL19
MRPL2
MRPL20
MRPL22
MRPL23
MRPL24
MRPL27
MRPL28
MRPL3
MRPL30
MRPL32
MRPL34
MRPL36
MRPL37
MRPL38
MRPL39
MRPL4
MRPL40
MRPL41
MRPL43
MRPL44
MRPL46
MRPL47
MRPL48
MRPL49
MRPL50
MRPL51
MRPL52
MRPL53
MRPL54
MRPL55
MRPL57
MRPL58
MRPL9
MRPS10
MRPS11
MRPS12
MRPS14
MRPS16
MRPS17
MRPS18A
MRPS18B
MRPS18C
MRPS23
MRPS24
MRPS25
MRPS26
MRPS28
MRPS30
MRPS31
MRPS33
MRPS34
MRPS35
MRPS36
MRPS5
MRPS6
MRPS7
MRPS9
MRRF
MSTO1
MT-ATP6
MT-CO1
MT-CO2
MT-CO3
MTARC1
MTCH2
MTERF3
MTERF4
MTFMT
MTG1
MTG2
MTHFD1
MTHFD1L
MTHFD2
MTHFD2L
MTIF2
MTIF3
MTO1
MTPAP
MTRES1
MTRF1L
MTX2
MYCBP
MYG1
NAPG
NARS2
NAXE
NCBP1
NDUFA10
NDUFA13
NDUFA2
NDUFA4
NDUFA5
NDUFA6
NDUFA7
NDUFA8
NDUFA9
NDUFAF2
NDUFB10
NDUFB3
NDUFB4
NDUFB9
NDUFC2
NDUFS1
NDUFS2
NDUFS5
NDUFS8
NDUFV1
NDUFV2
NEU4
NEURL4
NFKB1
NFU1
NGRN
NIF3L1
NIPSNAP1
NIPSNAP2
NIPSNAP3A
NIT2
NLN
NME1
NME2
NME4
NME6
NOA1
NOC3L
NOCT
NOL3
NOL6
NOL7
NOS1AP
NR3C1
NSUN2
NSUN3
NSUN4
NT5C
NUDT1
NUDT13
OAT
OGDH
OGT
OPA1
OXA1L
OXCT1
OXLD1
OXNAD1
OXR1
P4HA1
PACRG
PALLD
PAM16
PARP1
PARP9
PARS2
PCCA
PCF11
PDE12
PDE2A
PDHA1
PDHB
PDHX
PDP1
PDZD8
PEBP1
PET100
PEX5
PFDN2
PGAM5
PGK1
PGRMC1
PHB2
PI4K2A
PICK1
PIN4
PITRM1
PIWIL4
PKM
PLA2G4C
PLEC
PLPBP
PMPCA
PMPCB
PNPLA8
POLDIP2
POLG
POLR1G
POLRMT
POU5F1
PPA2
PPARGC1B
PPIF
PPP1CC
PPP2R2B
PPP3CA
PPP6C
PRDX2
PRDX3
PRDX4
PRDX5
PRKACA
PRKCD
PSAP
PSMB4
PSMB6
PSTK
PTCD2
PTCD3
PTGES2
PTGR2
PTPMT1
PTPN1
PTRH1
PTRH2
PUS1
PUS10
PUSL1
PYCR1
PYCR2
QRSL1
QTRT1
QTRT2
RAB11A
RAB11B
RAB11FIP5
RAB1B
RAB3D
RAB5IF
RACK1
RAI14
RALBP1
RAP1GDS1
RARS2
RBFA
RCC1L
RDH14
REXO2
RFK
RHOT2
RIPK1
RMDN1
RNASEH1
RPL10A
RPL34
RPS14
RPS3
RPUSD3
RPUSD4
RTN4IP1
SACS
SCO1
SCO2
SCP2
SDHB
SDHC
SECISBP2
SECISBP2L
SEPTIN4
SESN2
SFXN1
SFXN3
SHC1
SHMT1
SHMT2
SIRT2
SIRT3
SLC16A1
SLC25A10
SLC25A11
SLC25A13
SLC25A14
SLC25A22
SLC25A24
SLC25A3
SLC25A39
SLC25A43
SLC25A44
SLC25A5
SLC25A53
SLC27A2
SLC44A2
SLIRP
SLMAP
SMAD5
SNAP23
SND1
SNN
SOD1
SOD2
SOX4
SPART
SPR
SPRYD4
SQOR
SQSTM1
SRGAP2
SSBP1
STOM
STOML2
STUB1
SUCLA2
SUCLG1
SUCLG2
SUPV3L1
SURF1
SYNE2
TACO1
TAP1
TARS2
TARS3
TBC1D15
TBRG4
TDRKH
TEFM
TEX10
TFAP4
TFB1M
TFB2M
TGM2
THG1L
THOP1
TIGAR
TIMM10
TIMM13
TIMM17B
TIMM23
TIMM44
TIMM8B
TIMMDC1
TMCO1
TMEM102
TMX1
TMX2
TOMM20
TOMM22
TOMM34
TOMM40
TOP1MT
TPP1
TRAP1
TRIM27
TRIM39
TRIT1
TRMT10B
TRMT10C
TRMT2B
TRNT1
TRUB2
TST
TTC19
TUFM
TWNK
TXNRD1
TYMS
UBB
UFL1
UQCRB
UQCRC1
UQCRC2
UQCRFS1
UQCRH
URI1
USP15
USP48
VARS2
VDAC1
VDAC2
VDAC3
VPS25
VPS35
VWA8
WARS2
WASF1
WDR26
WDR81
YARS2
YBEY
YKT6
YME1L1
YRDC
YWHAE
YWHAZ
ZNFX1
