# Supplementary material for: RNA-Binding Protein Signature in Proliferative Cardiomyocytes: A Cross-Species Meta-Analysis from Mouse, Pig, and Human Transcriptomic Profiling Data
Source: Biomolecules. 2025 Feb 19;15(2):310. doi: 10.3390/biom15020310 (PMC11853426; doi:10.3390/biom15020310)
Supplement: Supplementary file 1 [file biomolecules-15-00310-s001.zip › Supplemental Table S11 - RBP literature review - Copy.xlsx]

## Sheet: Sheet1
Supplemental Table 9. Literature reviews of RBP in heart, published between 2004 and 2024
RBP	Title	Research field	Publish year	Journal	Main functon
LIN28A	RNA-Binding Protein LIN28a Regulates New Myocyte Formation in the Heart Through Long Noncoding RNA-H19	Mouse	2024	Circulation	LIN28a overexpression promotes cardiomyocyte
CBX7	Polycomb Group Protein CBX7 Represses Cardiomyocyte Proliferation Through Modulation of the TARDBP/RBM38 Axis Kyu-Won	Mouse	2024	Circulation	loss of CBX7 function increased cardiomyocyte cell cycle
MBNL1	MBNL1 Regulates Programmed Postnatal Switching Between Regenerative and Differentiated Cardiac States	Mouse	2024	Circulation	loss of MBNL1 function increased cardiomyocyte cell cycle
HAPLN1	Hapln1 promotes dedifferentiation and proliferation of iPSC-derived cardiomyocytes by promoting versican-based GDF11 trapping	hiPSC-CM	2023	J Pharm Anal	Recombinant human Hapln1 (rhHapln1) promotes the proliferation of hiPSC-CMs
MKNK2	MNK2-eIF4E axis promotes cardiac repair in the infarcted mouse heart by activating cyclin D1	Mouse	2022	J Mol Cell Cardiol	MKNK2 overexpression promotes cardiomyocyte
METTL3	METTL3 improves cardiomyocyte proliferation upon myocardial infarction via upregulating miR-17-3p in a DGCR8-dependent manner	Mouse	2021	Cell Death Discov	METTL3 overexpression promotes cardiomyocyte
IGF2BP3	Mechanistic basis of neonatal heart regeneration revealed by transcriptome and histone modification profiling	Mouse	2019	PNAS	IGF2BP3 overexpression promotes cardiomyocyte
MLF1	Myeloid leukemia factor-1 is a novel modulator of neonatal rat cardiomyocyte proliferation	Rat	2017	Biochim Biophys Acta Mol Cell Res	loss of MLF function increased cardiomyocyte cell cycle
IGF2R	Down-regulation of the M6P/IGF-II receptor increases cell proliferation and reduces apoptosis in neonatal rat cardiac myocytes	Rat	2004	BMC Cell Biol	loss of IGF2R function increased cardiomyocyte cell cycle
